# Supplementary material for: Adaptation of metal and antibiotic resistant traits in novel β-Proteobacterium Achromobacter xylosoxidans BHW-15
Source: PeerJ. 2019 Mar 13;7:e6537. doi: 10.7717/peerj.6537 (PMC6421061; doi:10.7717/peerj.6537)
Supplement: Supplemental Information 1 [file peerj-07-6537-s001.xls]

## Sheet: table
Supplementary file 1. Comparison of Functional Genes Between A. xylososidans BHW-15 and A8 Strains
A=Achromobacter xylosoxidans BHW-15(test organism) B=Achromobacter xylosoxidans A8(reference organism)
Presence	Genes	Subsystem	Subcategory	Category	Organism A	SS active A	Organism B	SS active B
A and B	Branched-chain amino acid aminotransferase (EC 2.6.1.42)	Alanine biosynthesis	Alanine, serine, and glycine	Amino Acids and Derivatives	<a href=&#39;?page=Annotation&feature=fig|85698.109.peg.405&#39; target=_blank>fig|85698.109.peg.405</a>, <a href=&#39;?page=Annotation&feature=fig|85698.109.peg.556&#39; target=_blank>fig|85698.109.peg.556</a>	yes	<a href=&#39;?page=Annotation&feature=fig|762376.5.peg.1013&#39; target=_blank>fig|762376.5.peg.1013</a>, <a href=&#39;?page=Annotation&feature=fig|762376.5.peg.1504&#39; target=_blank>fig|762376.5.peg.1504</a>	yes
A and B	Chaperone protein HscA	Alanine biosynthesis	Alanine, serine, and glycine	Amino Acids and Derivatives	<a href=&#39;?page=Annotation&feature=fig|85698.109.peg.3937&#39; target=_blank>fig|85698.109.peg.3937</a>	yes	<a href=&#39;?page=Annotation&feature=fig|762376.5.peg.3974&#39; target=_blank>fig|762376.5.peg.3974</a>	yes
A and B	Cysteine desulfurase (EC 2.8.1.7)	Alanine biosynthesis	Alanine, serine, and glycine	Amino Acids and Derivatives	<a href=&#39;?page=Annotation&feature=fig|85698.109.peg.1389&#39; target=_blank>fig|85698.109.peg.1389</a>, <a href=&#39;?page=Annotation&feature=fig|85698.109.peg.3026&#39; target=_blank>fig|85698.109.peg.3026</a>	yes	<a href=&#39;?page=Annotation&feature=fig|762376.5.peg.160&#39; target=_blank>fig|762376.5.peg.160</a>, <a href=&#39;?page=Annotation&feature=fig|762376.5.peg.4257&#39; target=_blank>fig|762376.5.peg.4257</a>	yes
A and B	Cysteine desulfurase (EC 2.8.1.7), IscS subfamily	Alanine biosynthesis	Alanine, serine, and glycine	Amino Acids and Derivatives	<a href=&#39;?page=Annotation&feature=fig|85698.109.peg.3365&#39; target=_blank>fig|85698.109.peg.3365</a>	yes	<a href=&#39;?page=Annotation&feature=fig|762376.5.peg.3978&#39; target=_blank>fig|762376.5.peg.3978</a>	yes
A and B	Ferredoxin, 2Fe-2S	Alanine biosynthesis	Alanine, serine, and glycine	Amino Acids and Derivatives	<a href=&#39;?page=Annotation&feature=fig|85698.109.peg.2059&#39; target=_blank>fig|85698.109.peg.2059</a>, <a href=&#39;?page=Annotation&feature=fig|85698.109.peg.3051&#39; target=_blank>fig|85698.109.peg.3051</a>, <a href=&#39;?page=Annotation&feature=fig|85698.109.peg.3936&#39; target=_blank>fig|85698.109.peg.3936</a>	yes	<a href=&#39;?page=Annotation&feature=fig|762376.5.peg.2316&#39; target=_blank>fig|762376.5.peg.2316</a>, <a href=&#39;?page=Annotation&feature=fig|762376.5.peg.3973&#39; target=_blank>fig|762376.5.peg.3973</a>, <a href=&#39;?page=Annotation&feature=fig|762376.5.peg.430&#39; target=_blank>fig|762376.5.peg.430</a>	yes
A and B	Iron binding protein IscA for iron-sulfur cluster assembly	Alanine biosynthesis	Alanine, serine, and glycine	Amino Acids and Derivatives	<a href=&#39;?page=Annotation&feature=fig|85698.109.peg.3367&#39; target=_blank>fig|85698.109.peg.3367</a>	yes	<a href=&#39;?page=Annotation&feature=fig|762376.5.peg.3976&#39; target=_blank>fig|762376.5.peg.3976</a>	yes
A and B	Iron-sulfur cluster assembly scaffold protein IscU	Alanine biosynthesis	Alanine, serine, and glycine	Amino Acids and Derivatives	<a href=&#39;?page=Annotation&feature=fig|85698.109.peg.3366&#39; target=_blank>fig|85698.109.peg.3366</a>	yes	<a href=&#39;?page=Annotation&feature=fig|762376.5.peg.3977&#39; target=_blank>fig|762376.5.peg.3977</a>	yes
A and B	Iron-sulfur cluster regulator IscR	Alanine biosynthesis	Alanine, serine, and glycine	Amino Acids and Derivatives	<a href=&#39;?page=Annotation&feature=fig|85698.109.peg.3364&#39; target=_blank>fig|85698.109.peg.3364</a>	yes	<a href=&#39;?page=Annotation&feature=fig|762376.5.peg.3979&#39; target=_blank>fig|762376.5.peg.3979</a>	yes
A and B	Valine--pyruvate aminotransferase (EC 2.6.1.66)	Alanine biosynthesis	Alanine, serine, and glycine	Amino Acids and Derivatives	<a href=&#39;?page=Annotation&feature=fig|85698.109.peg.4509&#39; target=_blank>fig|85698.109.peg.4509</a>, <a href=&#39;?page=Annotation&feature=fig|85698.109.peg.4510&#39; target=_blank>fig|85698.109.peg.4510</a>	yes	<a href=&#39;?page=Annotation&feature=fig|762376.5.peg.5126&#39; target=_blank>fig|762376.5.peg.5126</a>	yes
A and B	L-threonine 3-dehydrogenase (EC 1.1.1.103)	Glycine Biosynthesis	Alanine, serine, and glycine	Amino Acids and Derivatives	<a href=&#39;?page=Annotation&feature=fig|85698.109.peg.239&#39; target=_blank>fig|85698.109.peg.239</a>, <a href=&#39;?page=Annotation&feature=fig|85698.109.peg.1789&#39; target=_blank>fig|85698.109.peg.1789</a>	yes	<a href=&#39;?page=Annotation&feature=fig|762376.5.peg.1396&#39; target=_blank>fig|762376.5.peg.1396</a>	yes
A and B	Low-specificity L-threonine aldolase (EC 4.1.2.5)	Glycine Biosynthesis	Alanine, serine, and glycine	Amino Acids and Derivatives	<a href=&#39;?page=Annotation&feature=fig|85698.109.peg.4018&#39; target=_blank>fig|85698.109.peg.4018</a>, <a href=&#39;?page=Annotation&feature=fig|85698.109.peg.6006&#39; target=_blank>fig|85698.109.peg.6006</a>	yes	<a href=&#39;?page=Annotation&feature=fig|762376.5.peg.1580&#39; target=_blank>fig|762376.5.peg.1580</a>, <a href=&#39;?page=Annotation&feature=fig|762376.5.peg.35&#39; target=_blank>fig|762376.5.peg.35</a>	yes
A and B	Serine hydroxymethyltransferase (EC 2.1.2.1)	Glycine Biosynthesis	Alanine, serine, and glycine	Amino Acids and Derivatives	<a href=&#39;?page=Annotation&feature=fig|85698.109.peg.395&#39; target=_blank>fig|85698.109.peg.395</a>, <a href=&#39;?page=Annotation&feature=fig|85698.109.peg.3147&#39; target=_blank>fig|85698.109.peg.3147</a>, <a href=&#39;?page=Annotation&feature=fig|85698.109.peg.3606&#39; target=_blank>fig|85698.109.peg.3606</a>, <a href=&#39;?page=Annotation&feature=fig|85698.109.peg.5994&#39; target=_bla…	yes	<a href=&#39;?page=Annotation&feature=fig|762376.5.peg.5771&#39; target=_blank>fig|762376.5.peg.5771</a>, <a href=&#39;?page=Annotation&feature=fig|762376.5.peg.675&#39; target=_blank>fig|762376.5.peg.675</a>	yes
A and B	Aminomethyltransferase (glycine cleavage system T protein) (EC 2.1.2.10)	Glycine and Serine Utilization	Alanine, serine, and glycine	Amino Acids and Derivatives	<a href=&#39;?page=Annotation&feature=fig|85698.109.peg.5451&#39; target=_blank>fig|85698.109.peg.5451</a>	yes	<a href=&#39;?page=Annotation&feature=fig|762376.5.peg.5644&#39; target=_blank>fig|762376.5.peg.5644</a>	yes
A and B	D-3-phosphoglycerate dehydrogenase (EC 1.1.1.95)	Glycine and Serine Utilization	Alanine, serine, and glycine	Amino Acids and Derivatives	<a href=&#39;?page=Annotation&feature=fig|85698.109.peg.193&#39; target=_blank>fig|85698.109.peg.193</a>, <a href=&#39;?page=Annotation&feature=fig|85698.109.peg.469&#39; target=_blank>fig|85698.109.peg.469</a>, <a href=&#39;?page=Annotation&feature=fig|85698.109.peg.1600&#39; target=_blank>fig|85698.109.peg.1600</a>, <a href=&#39;?page=Annotation&feature=fig|85698.109.peg.1780&#39; target=_blank…	yes	<a href=&#39;?page=Annotation&feature=fig|762376.5.peg.1277&#39; target=_blank>fig|762376.5.peg.1277</a>, <a href=&#39;?page=Annotation&feature=fig|762376.5.peg.2285&#39; target=_blank>fig|762376.5.peg.2285</a>, <a href=&#39;?page=Annotation&feature=fig|762376.5.peg.3269&#39; target=_blank>fig|762376.5.peg.3269</a>, <a href=&#39;?page=Annotation&feature=fig|762376.5.peg.347&#39; target=_blank>fig…	yes
A and B	D-serine dehydratase (EC 4.3.1.18)	Glycine and Serine Utilization	Alanine, serine, and glycine	Amino Acids and Derivatives	<a href=&#39;?page=Annotation&feature=fig|85698.109.peg.4725&#39; target=_blank>fig|85698.109.peg.4725</a>, <a href=&#39;?page=Annotation&feature=fig|85698.109.peg.4726&#39; target=_blank>fig|85698.109.peg.4726</a>	yes	<a href=&#39;?page=Annotation&feature=fig|762376.5.peg.1337&#39; target=_blank>fig|762376.5.peg.1337</a>	yes
A and B	D-serine dehydratase transcriptional activator	Glycine and Serine Utilization	Alanine, serine, and glycine	Amino Acids and Derivatives	<a href=&#39;?page=Annotation&feature=fig|85698.109.peg.4724&#39; target=_blank>fig|85698.109.peg.4724</a>	yes	<a href=&#39;?page=Annotation&feature=fig|762376.5.peg.1336&#39; target=_blank>fig|762376.5.peg.1336</a>	yes
A and B	Glycine cleavage system H protein	Glycine and Serine Utilization	Alanine, serine, and glycine	Amino Acids and Derivatives	<a href=&#39;?page=Annotation&feature=fig|85698.109.peg.5450&#39; target=_blank>fig|85698.109.peg.5450</a>	yes	<a href=&#39;?page=Annotation&feature=fig|762376.5.peg.5643&#39; target=_blank>fig|762376.5.peg.5643</a>	yes
A and B	Glycine dehydrogenase [decarboxylating] (glycine cleavage system P protein) (EC 1.4.4.2)	Glycine and Serine Utilization	Alanine, serine, and glycine	Amino Acids and Derivatives	<a href=&#39;?page=Annotation&feature=fig|85698.109.peg.3250&#39; target=_blank>fig|85698.109.peg.3250</a>	yes	<a href=&#39;?page=Annotation&feature=fig|762376.5.peg.5642&#39; target=_blank>fig|762376.5.peg.5642</a>	yes
A and B	L-serine dehydratase, alpha subunit (EC 4.3.1.17)	Glycine and Serine Utilization	Alanine, serine, and glycine	Amino Acids and Derivatives	<a href=&#39;?page=Annotation&feature=fig|85698.109.peg.6112&#39; target=_blank>fig|85698.109.peg.6112</a>	yes	<a href=&#39;?page=Annotation&feature=fig|762376.5.peg.1804&#39; target=_blank>fig|762376.5.peg.1804</a>	yes
A and B	L-serine dehydratase, beta subunit (EC 4.3.1.17)	Glycine and Serine Utilization	Alanine, serine, and glycine	Amino Acids and Derivatives	<a href=&#39;?page=Annotation&feature=fig|85698.109.peg.6112&#39; target=_blank>fig|85698.109.peg.6112</a>	yes	<a href=&#39;?page=Annotation&feature=fig|762376.5.peg.1804&#39; target=_blank>fig|762376.5.peg.1804</a>	yes
A and B	Phosphoserine aminotransferase (EC 2.6.1.52)	Glycine and Serine Utilization	Alanine, serine, and glycine	Amino Acids and Derivatives	<a href=&#39;?page=Annotation&feature=fig|85698.109.peg.4523&#39; target=_blank>fig|85698.109.peg.4523</a>, <a href=&#39;?page=Annotation&feature=fig|85698.109.peg.4881&#39; target=_blank>fig|85698.109.peg.4881</a>	yes	<a href=&#39;?page=Annotation&feature=fig|762376.5.peg.1708&#39; target=_blank>fig|762376.5.peg.1708</a>, <a href=&#39;?page=Annotation&feature=fig|762376.5.peg.5773&#39; target=_blank>fig|762376.5.peg.5773</a>	yes
A and B	Phosphoserine phosphatase (EC 3.1.3.3)	Glycine and Serine Utilization	Alanine, serine, and glycine	Amino Acids and Derivatives	<a href=&#39;?page=Annotation&feature=fig|85698.109.peg.1118&#39; target=_blank>fig|85698.109.peg.1118</a>, <a href=&#39;?page=Annotation&feature=fig|85698.109.peg.2226&#39; target=_blank>fig|85698.109.peg.2226</a>, <a href=&#39;?page=Annotation&feature=fig|85698.109.peg.3678&#39; target=_blank>fig|85698.109.peg.3678</a>	yes	<a href=&#39;?page=Annotation&feature=fig|762376.5.peg.1471&#39; target=_blank>fig|762376.5.peg.1471</a>, <a href=&#39;?page=Annotation&feature=fig|762376.5.peg.3414&#39; target=_blank>fig|762376.5.peg.3414</a>, <a href=&#39;?page=Annotation&feature=fig|762376.5.peg.905&#39; target=_blank>fig|762376.5.peg.905</a>	yes
A and B	Serine hydroxymethyltransferase (EC 2.1.2.1)	Glycine and Serine Utilization	Alanine, serine, and glycine	Amino Acids and Derivatives	<a href=&#39;?page=Annotation&feature=fig|85698.109.peg.395&#39; target=_blank>fig|85698.109.peg.395</a>, <a href=&#39;?page=Annotation&feature=fig|85698.109.peg.3147&#39; target=_blank>fig|85698.109.peg.3147</a>, <a href=&#39;?page=Annotation&feature=fig|85698.109.peg.3606&#39; target=_blank>fig|85698.109.peg.3606</a>, <a href=&#39;?page=Annotation&feature=fig|85698.109.peg.5994&#39; target=_bla…	yes	<a href=&#39;?page=Annotation&feature=fig|762376.5.peg.5771&#39; target=_blank>fig|762376.5.peg.5771</a>, <a href=&#39;?page=Annotation&feature=fig|762376.5.peg.675&#39; target=_blank>fig|762376.5.peg.675</a>	yes
A and B	Seryl-tRNA synthetase (EC 6.1.1.11)	Glycine and Serine Utilization	Alanine, serine, and glycine	Amino Acids and Derivatives	<a href=&#39;?page=Annotation&feature=fig|85698.109.peg.4006&#39; target=_blank>fig|85698.109.peg.4006</a>, <a href=&#39;?page=Annotation&feature=fig|85698.109.peg.4007&#39; target=_blank>fig|85698.109.peg.4007</a>	yes	<a href=&#39;?page=Annotation&feature=fig|762376.5.peg.1214&#39; target=_blank>fig|762376.5.peg.1214</a>	yes
A and B	Threonine dehydratase, catabolic (EC 4.3.1.19)	Glycine and Serine Utilization	Alanine, serine, and glycine	Amino Acids and Derivatives	<a href=&#39;?page=Annotation&feature=fig|85698.109.peg.5079&#39; target=_blank>fig|85698.109.peg.5079</a>	yes	<a href=&#39;?page=Annotation&feature=fig|762376.5.peg.10&#39; target=_blank>fig|762376.5.peg.10</a>, <a href=&#39;?page=Annotation&feature=fig|762376.5.peg.989&#39; target=_blank>fig|762376.5.peg.989</a>	yes
A and B	Aminomethyltransferase (glycine cleavage system T protein) (EC 2.1.2.10)	Glycine cleavage system	Alanine, serine, and glycine	Amino Acids and Derivatives	<a href=&#39;?page=Annotation&feature=fig|85698.109.peg.5451&#39; target=_blank>fig|85698.109.peg.5451</a>	yes	<a href=&#39;?page=Annotation&feature=fig|762376.5.peg.5644&#39; target=_blank>fig|762376.5.peg.5644</a>	yes
A and B	Dihydrolipoamide dehydrogenase (EC 1.8.1.4)	Glycine cleavage system	Alanine, serine, and glycine	Amino Acids and Derivatives	<a href=&#39;?page=Annotation&feature=fig|85698.109.peg.1382&#39; target=_blank>fig|85698.109.peg.1382</a>	yes	<a href=&#39;?page=Annotation&feature=fig|762376.5.peg.3425&#39; target=_blank>fig|762376.5.peg.3425</a>	yes
A and B	Glycine cleavage system H protein	Glycine cleavage system	Alanine, serine, and glycine	Amino Acids and Derivatives	<a href=&#39;?page=Annotation&feature=fig|85698.109.peg.5450&#39; target=_blank>fig|85698.109.peg.5450</a>	yes	<a href=&#39;?page=Annotation&feature=fig|762376.5.peg.5643&#39; target=_blank>fig|762376.5.peg.5643</a>	yes
A and B	Glycine cleavage system transcriptional activator GcvA	Glycine cleavage system	Alanine, serine, and glycine	Amino Acids and Derivatives	<a href=&#39;?page=Annotation&feature=fig|85698.109.peg.355&#39; target=_blank>fig|85698.109.peg.355</a>, <a href=&#39;?page=Annotation&feature=fig|85698.109.peg.1707&#39; target=_blank>fig|85698.109.peg.1707</a>, <a href=&#39;?page=Annotation&feature=fig|85698.109.peg.3468&#39; target=_blank>fig|85698.109.peg.3468</a>, <a href=&#39;?page=Annotation&feature=fig|85698.109.peg.3796&#39; target=_bla…	yes	<a href=&#39;?page=Annotation&feature=fig|762376.5.peg.2556&#39; target=_blank>fig|762376.5.peg.2556</a>, <a href=&#39;?page=Annotation&feature=fig|762376.5.peg.3089&#39; target=_blank>fig|762376.5.peg.3089</a>, <a href=&#39;?page=Annotation&feature=fig|762376.5.peg.3684&#39; target=_blank>fig|762376.5.peg.3684</a>	yes
A and B	Glycine dehydrogenase [decarboxylating] (glycine cleavage system P protein) (EC 1.4.4.2)	Glycine cleavage system	Alanine, serine, and glycine	Amino Acids and Derivatives	<a href=&#39;?page=Annotation&feature=fig|85698.109.peg.3250&#39; target=_blank>fig|85698.109.peg.3250</a>	yes	<a href=&#39;?page=Annotation&feature=fig|762376.5.peg.5642&#39; target=_blank>fig|762376.5.peg.5642</a>	yes
A and B	D-3-phosphoglycerate dehydrogenase (EC 1.1.1.95)	Serine Biosynthesis	Alanine, serine, and glycine	Amino Acids and Derivatives	<a href=&#39;?page=Annotation&feature=fig|85698.109.peg.193&#39; target=_blank>fig|85698.109.peg.193</a>, <a href=&#39;?page=Annotation&feature=fig|85698.109.peg.469&#39; target=_blank>fig|85698.109.peg.469</a>, <a href=&#39;?page=Annotation&feature=fig|85698.109.peg.1600&#39; target=_blank>fig|85698.109.peg.1600</a>, <a href=&#39;?page=Annotation&feature=fig|85698.109.peg.1780&#39; target=_blank…	yes	<a href=&#39;?page=Annotation&feature=fig|762376.5.peg.1277&#39; target=_blank>fig|762376.5.peg.1277</a>, <a href=&#39;?page=Annotation&feature=fig|762376.5.peg.2285&#39; target=_blank>fig|762376.5.peg.2285</a>, <a href=&#39;?page=Annotation&feature=fig|762376.5.peg.3269&#39; target=_blank>fig|762376.5.peg.3269</a>, <a href=&#39;?page=Annotation&feature=fig|762376.5.peg.347&#39; target=_blank>fig…	yes
A and B	Phosphoserine aminotransferase (EC 2.6.1.52)	Serine Biosynthesis	Alanine, serine, and glycine	Amino Acids and Derivatives	<a href=&#39;?page=Annotation&feature=fig|85698.109.peg.4523&#39; target=_blank>fig|85698.109.peg.4523</a>, <a href=&#39;?page=Annotation&feature=fig|85698.109.peg.4881&#39; target=_blank>fig|85698.109.peg.4881</a>	yes	<a href=&#39;?page=Annotation&feature=fig|762376.5.peg.1708&#39; target=_blank>fig|762376.5.peg.1708</a>, <a href=&#39;?page=Annotation&feature=fig|762376.5.peg.5773&#39; target=_blank>fig|762376.5.peg.5773</a>	yes
A and B	Phosphoserine phosphatase (EC 3.1.3.3)	Serine Biosynthesis	Alanine, serine, and glycine	Amino Acids and Derivatives	<a href=&#39;?page=Annotation&feature=fig|85698.109.peg.1118&#39; target=_blank>fig|85698.109.peg.1118</a>, <a href=&#39;?page=Annotation&feature=fig|85698.109.peg.1118&#39; target=_blank>fig|85698.109.peg.1118</a>, <a href=&#39;?page=Annotation&feature=fig|85698.109.peg.2226&#39; target=_blank>fig|85698.109.peg.2226</a>, <a href=&#39;?page=Annotation&feature=fig|85698.109.peg.2226&#39; target=_b…	yes	<a href=&#39;?page=Annotation&feature=fig|762376.5.peg.1471&#39; target=_blank>fig|762376.5.peg.1471</a>, <a href=&#39;?page=Annotation&feature=fig|762376.5.peg.3414&#39; target=_blank>fig|762376.5.peg.3414</a>, <a href=&#39;?page=Annotation&feature=fig|762376.5.peg.905&#39; target=_blank>fig|762376.5.peg.905</a>	yes
A and B	Serine hydroxymethyltransferase (EC 2.1.2.1)	Serine Biosynthesis	Alanine, serine, and glycine	Amino Acids and Derivatives	<a href=&#39;?page=Annotation&feature=fig|85698.109.peg.395&#39; target=_blank>fig|85698.109.peg.395</a>, <a href=&#39;?page=Annotation&feature=fig|85698.109.peg.3147&#39; target=_blank>fig|85698.109.peg.3147</a>, <a href=&#39;?page=Annotation&feature=fig|85698.109.peg.3606&#39; target=_blank>fig|85698.109.peg.3606</a>, <a href=&#39;?page=Annotation&feature=fig|85698.109.peg.5994&#39; target=_bla…	yes	<a href=&#39;?page=Annotation&feature=fig|762376.5.peg.5771&#39; target=_blank>fig|762376.5.peg.5771</a>, <a href=&#39;?page=Annotation&feature=fig|762376.5.peg.675&#39; target=_blank>fig|762376.5.peg.675</a>	yes
A	L-serine dehydratase, (PLP)-dependent (EC 4.3.1.17)	Glycine and Serine Utilization	Alanine, serine, and glycine	Amino Acids and Derivatives	<a href=&#39;?page=Annotation&feature=fig|85698.109.peg.2700&#39; target=_blank>fig|85698.109.peg.2700</a>	yes	<input type=&#39;button&#39; class=&#39;button&#39; value=&#39;find&#39; onclick=&#39;window.open("?page=SearchGene&fr=L-serine dehydratase, (PLP)-dependent (EC 4.3.1.17)&organism=762376.5&subsystem=Glycine_and_Serine_Utilization&template_gene=fig|85698.109.peg.2700");&#39;>	no
B	Alanine racemase, catabolic (EC 5.1.1.1)	Alanine biosynthesis	Alanine, serine, and glycine	Amino Acids and Derivatives	<input type=&#39;button&#39; value=&#39;find&#39; onclick=&#39;window.open("?page=SearchGene&fr=Alanine racemase, catabolic (EC 5.1.1.1)&organism=85698.109&subsystem=Alanine_biosynthesis&template_gene=fig|762376.5.peg.4192");&#39;>	no	<a href=&#39;?page=Annotation&feature=fig|762376.5.peg.4192&#39; target=_blank>fig|762376.5.peg.4192</a>	yes
A and B	Acetylglutamate kinase (EC 2.7.2.8)	Arginine Biosynthesis -- gjo	Arginine; urea cycle, polyamines	Amino Acids and Derivatives	<a href=&#39;?page=Annotation&feature=fig|85698.109.peg.1832&#39; target=_blank>fig|85698.109.peg.1832</a>	yes	<a href=&#39;?page=Annotation&feature=fig|762376.5.peg.6169&#39; target=_blank>fig|762376.5.peg.6169</a>	yes
A and B	Acetylornithine aminotransferase (EC 2.6.1.11)	Arginine Biosynthesis -- gjo	Arginine; urea cycle, polyamines	Amino Acids and Derivatives	<a href=&#39;?page=Annotation&feature=fig|85698.109.peg.2011&#39; target=_blank>fig|85698.109.peg.2011</a>, <a href=&#39;?page=Annotation&feature=fig|85698.109.peg.4145&#39; target=_blank>fig|85698.109.peg.4145</a>	yes	<a href=&#39;?page=Annotation&feature=fig|762376.5.peg.1973&#39; target=_blank>fig|762376.5.peg.1973</a>, <a href=&#39;?page=Annotation&feature=fig|762376.5.peg.79&#39; target=_blank>fig|762376.5.peg.79</a>	yes
A and B	Acetylornithine deacetylase (EC 3.5.1.16)	Arginine Biosynthesis -- gjo	Arginine; urea cycle, polyamines	Amino Acids and Derivatives	<a href=&#39;?page=Annotation&feature=fig|85698.109.peg.2127&#39; target=_blank>fig|85698.109.peg.2127</a>, <a href=&#39;?page=Annotation&feature=fig|85698.109.peg.4270&#39; target=_blank>fig|85698.109.peg.4270</a>, <a href=&#39;?page=Annotation&feature=fig|85698.109.peg.4313&#39; target=_blank>fig|85698.109.peg.4313</a>, <a href=&#39;?page=Annotation&feature=fig|85698.109.peg.4387&#39; target=_b…	yes	<a href=&#39;?page=Annotation&feature=fig|762376.5.peg.1289&#39; target=_blank>fig|762376.5.peg.1289</a>, <a href=&#39;?page=Annotation&feature=fig|762376.5.peg.1523&#39; target=_blank>fig|762376.5.peg.1523</a>, <a href=&#39;?page=Annotation&feature=fig|762376.5.peg.1636&#39; target=_blank>fig|762376.5.peg.1636</a>, <a href=&#39;?page=Annotation&feature=fig|762376.5.peg.3551&#39; target=_blank>fi…	yes
A and B	Argininosuccinate lyase (EC 4.3.2.1)	Arginine Biosynthesis -- gjo	Arginine; urea cycle, polyamines	Amino Acids and Derivatives	<a href=&#39;?page=Annotation&feature=fig|85698.109.peg.2621&#39; target=_blank>fig|85698.109.peg.2621</a>, <a href=&#39;?page=Annotation&feature=fig|85698.109.peg.6181&#39; target=_blank>fig|85698.109.peg.6181</a>	yes	<a href=&#39;?page=Annotation&feature=fig|762376.5.peg.2660&#39; target=_blank>fig|762376.5.peg.2660</a>, <a href=&#39;?page=Annotation&feature=fig|762376.5.peg.5759&#39; target=_blank>fig|762376.5.peg.5759</a>	yes
A and B	Argininosuccinate synthase (EC 6.3.4.5)	Arginine Biosynthesis -- gjo	Arginine; urea cycle, polyamines	Amino Acids and Derivatives	<a href=&#39;?page=Annotation&feature=fig|85698.109.peg.4435&#39; target=_blank>fig|85698.109.peg.4435</a>	yes	<a href=&#39;?page=Annotation&feature=fig|762376.5.peg.1966&#39; target=_blank>fig|762376.5.peg.1966</a>	yes
A and B	Glutamate N-acetyltransferase (EC 2.3.1.35)	Arginine Biosynthesis -- gjo	Arginine; urea cycle, polyamines	Amino Acids and Derivatives	<a href=&#39;?page=Annotation&feature=fig|85698.109.peg.5654&#39; target=_blank>fig|85698.109.peg.5654</a>	yes	<a href=&#39;?page=Annotation&feature=fig|762376.5.peg.575&#39; target=_blank>fig|762376.5.peg.575</a>	yes
A and B	N-acetyl-gamma-glutamyl-phosphate reductase (EC 1.2.1.38)	Arginine Biosynthesis -- gjo	Arginine; urea cycle, polyamines	Amino Acids and Derivatives	<a href=&#39;?page=Annotation&feature=fig|85698.109.peg.3539&#39; target=_blank>fig|85698.109.peg.3539</a>	yes	<a href=&#39;?page=Annotation&feature=fig|762376.5.peg.3056&#39; target=_blank>fig|762376.5.peg.3056</a>, <a href=&#39;?page=Annotation&feature=fig|762376.5.peg.667&#39; target=_blank>fig|762376.5.peg.667</a>	yes
A and B	N-acetylglutamate synthase (EC 2.3.1.1)	Arginine Biosynthesis -- gjo	Arginine; urea cycle, polyamines	Amino Acids and Derivatives	<a href=&#39;?page=Annotation&feature=fig|85698.109.peg.371&#39; target=_blank>fig|85698.109.peg.371</a>, <a href=&#39;?page=Annotation&feature=fig|85698.109.peg.5654&#39; target=_blank>fig|85698.109.peg.5654</a>	yes	<a href=&#39;?page=Annotation&feature=fig|762376.5.peg.2005&#39; target=_blank>fig|762376.5.peg.2005</a>, <a href=&#39;?page=Annotation&feature=fig|762376.5.peg.575&#39; target=_blank>fig|762376.5.peg.575</a>	yes
A and B	N-succinyl-L,L-diaminopimelate desuccinylase (EC 3.5.1.18)	Arginine Biosynthesis -- gjo	Arginine; urea cycle, polyamines	Amino Acids and Derivatives	<a href=&#39;?page=Annotation&feature=fig|85698.109.peg.3422&#39; target=_blank>fig|85698.109.peg.3422</a>	yes	<a href=&#39;?page=Annotation&feature=fig|762376.5.peg.4071&#39; target=_blank>fig|762376.5.peg.4071</a>	yes
A and B	Ornithine carbamoyltransferase (EC 2.1.3.3)	Arginine Biosynthesis -- gjo	Arginine; urea cycle, polyamines	Amino Acids and Derivatives	<a href=&#39;?page=Annotation&feature=fig|85698.109.peg.2551&#39; target=_blank>fig|85698.109.peg.2551</a>	yes	<a href=&#39;?page=Annotation&feature=fig|762376.5.peg.1972&#39; target=_blank>fig|762376.5.peg.1972</a>	yes
A and B	Acetylglutamate kinase (EC 2.7.2.8)	Arginine Biosynthesis extended	Arginine; urea cycle, polyamines	Amino Acids and Derivatives	<a href=&#39;?page=Annotation&feature=fig|85698.109.peg.1832&#39; target=_blank>fig|85698.109.peg.1832</a>	yes	<a href=&#39;?page=Annotation&feature=fig|762376.5.peg.6169&#39; target=_blank>fig|762376.5.peg.6169</a>	yes
A and B	Acetylornithine aminotransferase (EC 2.6.1.11)	Arginine Biosynthesis extended	Arginine; urea cycle, polyamines	Amino Acids and Derivatives	<a href=&#39;?page=Annotation&feature=fig|85698.109.peg.2011&#39; target=_blank>fig|85698.109.peg.2011</a>, <a href=&#39;?page=Annotation&feature=fig|85698.109.peg.4145&#39; target=_blank>fig|85698.109.peg.4145</a>	yes	<a href=&#39;?page=Annotation&feature=fig|762376.5.peg.1973&#39; target=_blank>fig|762376.5.peg.1973</a>, <a href=&#39;?page=Annotation&feature=fig|762376.5.peg.79&#39; target=_blank>fig|762376.5.peg.79</a>	yes
A and B	Acetylornithine deacetylase (EC 3.5.1.16)	Arginine Biosynthesis extended	Arginine; urea cycle, polyamines	Amino Acids and Derivatives	<a href=&#39;?page=Annotation&feature=fig|85698.109.peg.2127&#39; target=_blank>fig|85698.109.peg.2127</a>, <a href=&#39;?page=Annotation&feature=fig|85698.109.peg.4270&#39; target=_blank>fig|85698.109.peg.4270</a>, <a href=&#39;?page=Annotation&feature=fig|85698.109.peg.4313&#39; target=_blank>fig|85698.109.peg.4313</a>, <a href=&#39;?page=Annotation&feature=fig|85698.109.peg.4387&#39; target=_b…	yes	<a href=&#39;?page=Annotation&feature=fig|762376.5.peg.1289&#39; target=_blank>fig|762376.5.peg.1289</a>, <a href=&#39;?page=Annotation&feature=fig|762376.5.peg.1523&#39; target=_blank>fig|762376.5.peg.1523</a>, <a href=&#39;?page=Annotation&feature=fig|762376.5.peg.1636&#39; target=_blank>fig|762376.5.peg.1636</a>, <a href=&#39;?page=Annotation&feature=fig|762376.5.peg.3551&#39; target=_blank>fi…	yes
A and B	Argininosuccinate lyase (EC 4.3.2.1)	Arginine Biosynthesis extended	Arginine; urea cycle, polyamines	Amino Acids and Derivatives	<a href=&#39;?page=Annotation&feature=fig|85698.109.peg.2621&#39; target=_blank>fig|85698.109.peg.2621</a>, <a href=&#39;?page=Annotation&feature=fig|85698.109.peg.6181&#39; target=_blank>fig|85698.109.peg.6181</a>	yes	<a href=&#39;?page=Annotation&feature=fig|762376.5.peg.2660&#39; target=_blank>fig|762376.5.peg.2660</a>, <a href=&#39;?page=Annotation&feature=fig|762376.5.peg.5759&#39; target=_blank>fig|762376.5.peg.5759</a>	yes
A and B	Argininosuccinate synthase (EC 6.3.4.5)	Arginine Biosynthesis extended	Arginine; urea cycle, polyamines	Amino Acids and Derivatives	<a href=&#39;?page=Annotation&feature=fig|85698.109.peg.4435&#39; target=_blank>fig|85698.109.peg.4435</a>	yes	<a href=&#39;?page=Annotation&feature=fig|762376.5.peg.1966&#39; target=_blank>fig|762376.5.peg.1966</a>	yes
A and B	Glutamate N-acetyltransferase (EC 2.3.1.35)	Arginine Biosynthesis extended	Arginine; urea cycle, polyamines	Amino Acids and Derivatives	<a href=&#39;?page=Annotation&feature=fig|85698.109.peg.5654&#39; target=_blank>fig|85698.109.peg.5654</a>	yes	<a href=&#39;?page=Annotation&feature=fig|762376.5.peg.575&#39; target=_blank>fig|762376.5.peg.575</a>	yes
A and B	N-acetyl-gamma-glutamyl-phosphate reductase (EC 1.2.1.38)	Arginine Biosynthesis extended	Arginine; urea cycle, polyamines	Amino Acids and Derivatives	<a href=&#39;?page=Annotation&feature=fig|85698.109.peg.3539&#39; target=_blank>fig|85698.109.peg.3539</a>	yes	<a href=&#39;?page=Annotation&feature=fig|762376.5.peg.3056&#39; target=_blank>fig|762376.5.peg.3056</a>, <a href=&#39;?page=Annotation&feature=fig|762376.5.peg.667&#39; target=_blank>fig|762376.5.peg.667</a>	yes
A and B	N-acetylglutamate synthase (EC 2.3.1.1)	Arginine Biosynthesis extended	Arginine; urea cycle, polyamines	Amino Acids and Derivatives	<a href=&#39;?page=Annotation&feature=fig|85698.109.peg.371&#39; target=_blank>fig|85698.109.peg.371</a>, <a href=&#39;?page=Annotation&feature=fig|85698.109.peg.5654&#39; target=_blank>fig|85698.109.peg.5654</a>	yes	<a href=&#39;?page=Annotation&feature=fig|762376.5.peg.2005&#39; target=_blank>fig|762376.5.peg.2005</a>, <a href=&#39;?page=Annotation&feature=fig|762376.5.peg.575&#39; target=_blank>fig|762376.5.peg.575</a>	yes
A and B	N-succinyl-L,L-diaminopimelate desuccinylase (EC 3.5.1.18)	Arginine Biosynthesis extended	Arginine; urea cycle, polyamines	Amino Acids and Derivatives	<a href=&#39;?page=Annotation&feature=fig|85698.109.peg.3422&#39; target=_blank>fig|85698.109.peg.3422</a>	yes	<a href=&#39;?page=Annotation&feature=fig|762376.5.peg.4071&#39; target=_blank>fig|762376.5.peg.4071</a>	yes
A and B	Ornithine carbamoyltransferase (EC 2.1.3.3)	Arginine Biosynthesis extended	Arginine; urea cycle, polyamines	Amino Acids and Derivatives	<a href=&#39;?page=Annotation&feature=fig|85698.109.peg.2551&#39; target=_blank>fig|85698.109.peg.2551</a>	yes	<a href=&#39;?page=Annotation&feature=fig|762376.5.peg.1972&#39; target=_blank>fig|762376.5.peg.1972</a>	yes
A and B	Agmatinase (EC 3.5.3.11)	Arginine and Ornithine Degradation	Arginine; urea cycle, polyamines	Amino Acids and Derivatives	<a href=&#39;?page=Annotation&feature=fig|85698.109.peg.4222&#39; target=_blank>fig|85698.109.peg.4222</a>, <a href=&#39;?page=Annotation&feature=fig|85698.109.peg.6218&#39; target=_blank>fig|85698.109.peg.6218</a>	yes	<a href=&#39;?page=Annotation&feature=fig|762376.5.peg.5054&#39; target=_blank>fig|762376.5.peg.5054</a>	yes
A and B	Agmatine deiminase (EC 3.5.3.12)	Arginine and Ornithine Degradation	Arginine; urea cycle, polyamines	Amino Acids and Derivatives	<a href=&#39;?page=Annotation&feature=fig|85698.109.peg.2315&#39; target=_blank>fig|85698.109.peg.2315</a>	yes	<a href=&#39;?page=Annotation&feature=fig|762376.5.peg.95&#39; target=_blank>fig|762376.5.peg.95</a>	yes
A and B	Arginase (EC 3.5.3.1)	Arginine and Ornithine Degradation	Arginine; urea cycle, polyamines	Amino Acids and Derivatives	<a href=&#39;?page=Annotation&feature=fig|85698.109.peg.3682&#39; target=_blank>fig|85698.109.peg.3682</a>, <a href=&#39;?page=Annotation&feature=fig|85698.109.peg.3683&#39; target=_blank>fig|85698.109.peg.3683</a>	yes	<a href=&#39;?page=Annotation&feature=fig|762376.5.peg.3315&#39; target=_blank>fig|762376.5.peg.3315</a>	yes
A and B	Arginine decarboxylase (EC 4.1.1.19)	Arginine and Ornithine Degradation	Arginine; urea cycle, polyamines	Amino Acids and Derivatives	<a href=&#39;?page=Annotation&feature=fig|85698.109.peg.4664&#39; target=_blank>fig|85698.109.peg.4664</a>, <a href=&#39;?page=Annotation&feature=fig|85698.109.peg.6044&#39; target=_blank>fig|85698.109.peg.6044</a>	yes	<a href=&#39;?page=Annotation&feature=fig|762376.5.peg.5649&#39; target=_blank>fig|762376.5.peg.5649</a>, <a href=&#39;?page=Annotation&feature=fig|762376.5.peg.5789&#39; target=_blank>fig|762376.5.peg.5789</a>	yes
A and B	Delta-1-pyrroline-5-carboxylate dehydrogenase (EC 1.2.1.88)	Arginine and Ornithine Degradation	Arginine; urea cycle, polyamines	Amino Acids and Derivatives	<a href=&#39;?page=Annotation&feature=fig|85698.109.peg.119&#39; target=_blank>fig|85698.109.peg.119</a>, <a href=&#39;?page=Annotation&feature=fig|85698.109.peg.1127&#39; target=_blank>fig|85698.109.peg.1127</a>	yes	<a href=&#39;?page=Annotation&feature=fig|762376.5.peg.4131&#39; target=_blank>fig|762376.5.peg.4131</a>	yes
A and B	NADP-specific glutamate dehydrogenase (EC 1.4.1.4)	Arginine and Ornithine Degradation	Arginine; urea cycle, polyamines	Amino Acids and Derivatives	<a href=&#39;?page=Annotation&feature=fig|85698.109.peg.741&#39; target=_blank>fig|85698.109.peg.741</a>, <a href=&#39;?page=Annotation&feature=fig|85698.109.peg.2143&#39; target=_blank>fig|85698.109.peg.2143</a>, <a href=&#39;?page=Annotation&feature=fig|85698.109.peg.2144&#39; target=_blank>fig|85698.109.peg.2144</a>, <a href=&#39;?page=Annotation&feature=fig|85698.109.peg.3347&#39; target=_bla…	yes	<a href=&#39;?page=Annotation&feature=fig|762376.5.peg.2870&#39; target=_blank>fig|762376.5.peg.2870</a>, <a href=&#39;?page=Annotation&feature=fig|762376.5.peg.6188&#39; target=_blank>fig|762376.5.peg.6188</a>	yes
A and B	Ornithine carbamoyltransferase (EC 2.1.3.3)	Arginine and Ornithine Degradation	Arginine; urea cycle, polyamines	Amino Acids and Derivatives	<a href=&#39;?page=Annotation&feature=fig|85698.109.peg.2551&#39; target=_blank>fig|85698.109.peg.2551</a>	yes	<a href=&#39;?page=Annotation&feature=fig|762376.5.peg.1972&#39; target=_blank>fig|762376.5.peg.1972</a>	yes
A and B	Ornithine cyclodeaminase (EC 4.3.1.12)	Arginine and Ornithine Degradation	Arginine; urea cycle, polyamines	Amino Acids and Derivatives	<a href=&#39;?page=Annotation&feature=fig|85698.109.peg.499&#39; target=_blank>fig|85698.109.peg.499</a>, <a href=&#39;?page=Annotation&feature=fig|85698.109.peg.1507&#39; target=_blank>fig|85698.109.peg.1507</a>, <a href=&#39;?page=Annotation&feature=fig|85698.109.peg.4796&#39; target=_blank>fig|85698.109.peg.4796</a>	yes	<a href=&#39;?page=Annotation&feature=fig|762376.5.peg.270&#39; target=_blank>fig|762376.5.peg.270</a>, <a href=&#39;?page=Annotation&feature=fig|762376.5.peg.273&#39; target=_blank>fig|762376.5.peg.273</a>, <a href=&#39;?page=Annotation&feature=fig|762376.5.peg.3658&#39; target=_blank>fig|762376.5.peg.3658</a>, <a href=&#39;?page=Annotation&feature=fig|762376.5.peg.3933&#39; target=_blank>fig|76…	yes
A and B	Ornithine decarboxylase (EC 4.1.1.17)	Arginine and Ornithine Degradation	Arginine; urea cycle, polyamines	Amino Acids and Derivatives	<a href=&#39;?page=Annotation&feature=fig|85698.109.peg.4664&#39; target=_blank>fig|85698.109.peg.4664</a>, <a href=&#39;?page=Annotation&feature=fig|85698.109.peg.6044&#39; target=_blank>fig|85698.109.peg.6044</a>	yes	<a href=&#39;?page=Annotation&feature=fig|762376.5.peg.5649&#39; target=_blank>fig|762376.5.peg.5649</a>, <a href=&#39;?page=Annotation&feature=fig|762376.5.peg.5789&#39; target=_blank>fig|762376.5.peg.5789</a>	yes
A and B	5&#39;-methylthioadenosine nucleosidase (EC 3.2.2.16)	Polyamine Metabolism	Arginine; urea cycle, polyamines	Amino Acids and Derivatives	<a href=&#39;?page=Annotation&feature=fig|85698.109.peg.1415&#39; target=_blank>fig|85698.109.peg.1415</a>	yes	<a href=&#39;?page=Annotation&feature=fig|762376.5.peg.5731&#39; target=_blank>fig|762376.5.peg.5731</a>	yes
A and B	ABC transporter, periplasmic spermidine putrescine-binding protein PotD (TC 3.A.1.11.1)	Polyamine Metabolism	Arginine; urea cycle, polyamines	Amino Acids and Derivatives	<a href=&#39;?page=Annotation&feature=fig|85698.109.peg.3657&#39; target=_blank>fig|85698.109.peg.3657</a>	yes	<a href=&#39;?page=Annotation&feature=fig|762376.5.peg.1280&#39; target=_blank>fig|762376.5.peg.1280</a>, <a href=&#39;?page=Annotation&feature=fig|762376.5.peg.4852&#39; target=_blank>fig|762376.5.peg.4852</a>	yes
A and B	Agmatinase (EC 3.5.3.11)	Polyamine Metabolism	Arginine; urea cycle, polyamines	Amino Acids and Derivatives	<a href=&#39;?page=Annotation&feature=fig|85698.109.peg.4222&#39; target=_blank>fig|85698.109.peg.4222</a>, <a href=&#39;?page=Annotation&feature=fig|85698.109.peg.6218&#39; target=_blank>fig|85698.109.peg.6218</a>	yes	<a href=&#39;?page=Annotation&feature=fig|762376.5.peg.5054&#39; target=_blank>fig|762376.5.peg.5054</a>	yes
A and B	Agmatine deiminase (EC 3.5.3.12)	Polyamine Metabolism	Arginine; urea cycle, polyamines	Amino Acids and Derivatives	<a href=&#39;?page=Annotation&feature=fig|85698.109.peg.2315&#39; target=_blank>fig|85698.109.peg.2315</a>	yes	<a href=&#39;?page=Annotation&feature=fig|762376.5.peg.95&#39; target=_blank>fig|762376.5.peg.95</a>	yes
A and B	Arginine decarboxylase (EC 4.1.1.19)	Polyamine Metabolism	Arginine; urea cycle, polyamines	Amino Acids and Derivatives	<a href=&#39;?page=Annotation&feature=fig|85698.109.peg.4664&#39; target=_blank>fig|85698.109.peg.4664</a>, <a href=&#39;?page=Annotation&feature=fig|85698.109.peg.6044&#39; target=_blank>fig|85698.109.peg.6044</a>	yes	<a href=&#39;?page=Annotation&feature=fig|762376.5.peg.5649&#39; target=_blank>fig|762376.5.peg.5649</a>, <a href=&#39;?page=Annotation&feature=fig|762376.5.peg.5789&#39; target=_blank>fig|762376.5.peg.5789</a>	yes
A and B	DNA-binding response regulator, LuxR family, near polyamine transporter	Polyamine Metabolism	Arginine; urea cycle, polyamines	Amino Acids and Derivatives	<a href=&#39;?page=Annotation&feature=fig|85698.109.peg.5320&#39; target=_blank>fig|85698.109.peg.5320</a>	yes	<a href=&#39;?page=Annotation&feature=fig|762376.5.peg.6036&#39; target=_blank>fig|762376.5.peg.6036</a>	yes
A and B	Ornithine decarboxylase (EC 4.1.1.17)	Polyamine Metabolism	Arginine; urea cycle, polyamines	Amino Acids and Derivatives	<a href=&#39;?page=Annotation&feature=fig|85698.109.peg.4664&#39; target=_blank>fig|85698.109.peg.4664</a>, <a href=&#39;?page=Annotation&feature=fig|85698.109.peg.6044&#39; target=_blank>fig|85698.109.peg.6044</a>	yes	<a href=&#39;?page=Annotation&feature=fig|762376.5.peg.5649&#39; target=_blank>fig|762376.5.peg.5649</a>, <a href=&#39;?page=Annotation&feature=fig|762376.5.peg.5789&#39; target=_blank>fig|762376.5.peg.5789</a>	yes
A and B	Probable two-component sensor, near polyamine transporter	Polyamine Metabolism	Arginine; urea cycle, polyamines	Amino Acids and Derivatives	<a href=&#39;?page=Annotation&feature=fig|85698.109.peg.5324&#39; target=_blank>fig|85698.109.peg.5324</a>	yes	<a href=&#39;?page=Annotation&feature=fig|762376.5.peg.6032&#39; target=_blank>fig|762376.5.peg.6032</a>	yes
A and B	Putrescine ABC transporter putrescine-binding protein PotF (TC 3.A.1.11.2)	Polyamine Metabolism	Arginine; urea cycle, polyamines	Amino Acids and Derivatives	<a href=&#39;?page=Annotation&feature=fig|85698.109.peg.3447&#39; target=_blank>fig|85698.109.peg.3447</a>	yes	<a href=&#39;?page=Annotation&feature=fig|762376.5.peg.1990&#39; target=_blank>fig|762376.5.peg.1990</a>	yes
A and B	Putrescine transport ATP-binding protein PotA (TC 3.A.1.11.1)	Polyamine Metabolism	Arginine; urea cycle, polyamines	Amino Acids and Derivatives	<a href=&#39;?page=Annotation&feature=fig|85698.109.peg.4788&#39; target=_blank>fig|85698.109.peg.4788</a>, <a href=&#39;?page=Annotation&feature=fig|85698.109.peg.5953&#39; target=_blank>fig|85698.109.peg.5953</a>, <a href=&#39;?page=Annotation&feature=fig|85698.109.peg.5954&#39; target=_blank>fig|85698.109.peg.5954</a>	yes	<a href=&#39;?page=Annotation&feature=fig|762376.5.peg.1273&#39; target=_blank>fig|762376.5.peg.1273</a>, <a href=&#39;?page=Annotation&feature=fig|762376.5.peg.3416&#39; target=_blank>fig|762376.5.peg.3416</a>, <a href=&#39;?page=Annotation&feature=fig|762376.5.peg.4853&#39; target=_blank>fig|762376.5.peg.4853</a>, <a href=&#39;?page=Annotation&feature=fig|762376.5.peg.5521&#39; target=_blank>fi…	yes
A and B	Putrescine transport ATP-binding protein PotG (TC 3.A.1.11.2)	Polyamine Metabolism	Arginine; urea cycle, polyamines	Amino Acids and Derivatives	<a href=&#39;?page=Annotation&feature=fig|85698.109.peg.3448&#39; target=_blank>fig|85698.109.peg.3448</a>	yes	<a href=&#39;?page=Annotation&feature=fig|762376.5.peg.1991&#39; target=_blank>fig|762376.5.peg.1991</a>	yes
A and B	Putrescine transport system permease protein PotH (TC 3.A.1.11.2)	Polyamine Metabolism	Arginine; urea cycle, polyamines	Amino Acids and Derivatives	<a href=&#39;?page=Annotation&feature=fig|85698.109.peg.3449&#39; target=_blank>fig|85698.109.peg.3449</a>	yes	<a href=&#39;?page=Annotation&feature=fig|762376.5.peg.1992&#39; target=_blank>fig|762376.5.peg.1992</a>	yes
A and B	Putrescine transport system permease protein PotI (TC 3.A.1.11.2)	Polyamine Metabolism	Arginine; urea cycle, polyamines	Amino Acids and Derivatives	<a href=&#39;?page=Annotation&feature=fig|85698.109.peg.3450&#39; target=_blank>fig|85698.109.peg.3450</a>	yes	<a href=&#39;?page=Annotation&feature=fig|762376.5.peg.1993&#39; target=_blank>fig|762376.5.peg.1993</a>	yes
A and B	Spermidine N1-acetyltransferase (EC 2.3.1.57)	Polyamine Metabolism	Arginine; urea cycle, polyamines	Amino Acids and Derivatives	<a href=&#39;?page=Annotation&feature=fig|85698.109.peg.6019&#39; target=_blank>fig|85698.109.peg.6019</a>	yes	<a href=&#39;?page=Annotation&feature=fig|762376.5.peg.2621&#39; target=_blank>fig|762376.5.peg.2621</a>	yes
A and B	Spermidine Putrescine ABC transporter permease component PotB (TC 3.A.1.11.1)	Polyamine Metabolism	Arginine; urea cycle, polyamines	Amino Acids and Derivatives	<a href=&#39;?page=Annotation&feature=fig|85698.109.peg.1604&#39; target=_blank>fig|85698.109.peg.1604</a>, <a href=&#39;?page=Annotation&feature=fig|85698.109.peg.6222&#39; target=_blank>fig|85698.109.peg.6222</a>	yes	<a href=&#39;?page=Annotation&feature=fig|762376.5.peg.4854&#39; target=_blank>fig|762376.5.peg.4854</a>, <a href=&#39;?page=Annotation&feature=fig|762376.5.peg.5046&#39; target=_blank>fig|762376.5.peg.5046</a>, <a href=&#39;?page=Annotation&feature=fig|762376.5.peg.5523&#39; target=_blank>fig|762376.5.peg.5523</a>	yes
A and B	Spermidine Putrescine ABC transporter permease component potC (TC_3.A.1.11.1)	Polyamine Metabolism	Arginine; urea cycle, polyamines	Amino Acids and Derivatives	<a href=&#39;?page=Annotation&feature=fig|85698.109.peg.4441&#39; target=_blank>fig|85698.109.peg.4441</a>	yes	<a href=&#39;?page=Annotation&feature=fig|762376.5.peg.4855&#39; target=_blank>fig|762376.5.peg.4855</a>, <a href=&#39;?page=Annotation&feature=fig|762376.5.peg.5524&#39; target=_blank>fig|762376.5.peg.5524</a>	yes
A and B	Spermidine synthase (EC 2.5.1.16)	Polyamine Metabolism	Arginine; urea cycle, polyamines	Amino Acids and Derivatives	<a href=&#39;?page=Annotation&feature=fig|85698.109.peg.467&#39; target=_blank>fig|85698.109.peg.467</a>, <a href=&#39;?page=Annotation&feature=fig|85698.109.peg.1710&#39; target=_blank>fig|85698.109.peg.1710</a>, <a href=&#39;?page=Annotation&feature=fig|85698.109.peg.4609&#39; target=_blank>fig|85698.109.peg.4609</a>, <a href=&#39;?page=Annotation&feature=fig|85698.109.peg.4984&#39; target=_bla…	yes	<a href=&#39;?page=Annotation&feature=fig|762376.5.peg.3235&#39; target=_blank>fig|762376.5.peg.3235</a>, <a href=&#39;?page=Annotation&feature=fig|762376.5.peg.3836&#39; target=_blank>fig|762376.5.peg.3836</a>, <a href=&#39;?page=Annotation&feature=fig|762376.5.peg.4407&#39; target=_blank>fig|762376.5.peg.4407</a>	yes
A and B	Allophanate hydrolase (EC 3.5.1.54)	Urea carboxylase and Allophanate hydrolase cluster	Arginine; urea cycle, polyamines	Amino Acids and Derivatives	<a href=&#39;?page=Annotation&feature=fig|85698.109.peg.945&#39; target=_blank>fig|85698.109.peg.945</a>	yes	<a href=&#39;?page=Annotation&feature=fig|762376.5.peg.5232&#39; target=_blank>fig|762376.5.peg.5232</a>	yes
A and B	Allophanate hydrolase 2 subunit 1 (EC 3.5.1.54)	Urea carboxylase and Allophanate hydrolase cluster	Arginine; urea cycle, polyamines	Amino Acids and Derivatives	<a href=&#39;?page=Annotation&feature=fig|85698.109.peg.1166&#39; target=_blank>fig|85698.109.peg.1166</a>	yes	<a href=&#39;?page=Annotation&feature=fig|762376.5.peg.485&#39; target=_blank>fig|762376.5.peg.485</a>, <a href=&#39;?page=Annotation&feature=fig|762376.5.peg.4920&#39; target=_blank>fig|762376.5.peg.4920</a>	yes
A and B	Allophanate hydrolase 2 subunit 2 (EC 3.5.1.54)	Urea carboxylase and Allophanate hydrolase cluster	Arginine; urea cycle, polyamines	Amino Acids and Derivatives	<a href=&#39;?page=Annotation&feature=fig|85698.109.peg.1522&#39; target=_blank>fig|85698.109.peg.1522</a>	yes	<a href=&#39;?page=Annotation&feature=fig|762376.5.peg.484&#39; target=_blank>fig|762376.5.peg.484</a>, <a href=&#39;?page=Annotation&feature=fig|762376.5.peg.4921&#39; target=_blank>fig|762376.5.peg.4921</a>	yes
A and B	Biotin carboxyl carrier protein	Urea carboxylase and Allophanate hydrolase cluster	Arginine; urea cycle, polyamines	Amino Acids and Derivatives	<a href=&#39;?page=Annotation&feature=fig|85698.109.peg.3987&#39; target=_blank>fig|85698.109.peg.3987</a>, <a href=&#39;?page=Annotation&feature=fig|85698.109.peg.4090&#39; target=_blank>fig|85698.109.peg.4090</a>	yes	<a href=&#39;?page=Annotation&feature=fig|762376.5.peg.4918&#39; target=_blank>fig|762376.5.peg.4918</a>	yes
A and B	Biotin carboxylase (EC 6.3.4.14)	Urea carboxylase and Allophanate hydrolase cluster	Arginine; urea cycle, polyamines	Amino Acids and Derivatives	<a href=&#39;?page=Annotation&feature=fig|85698.109.peg.648&#39; target=_blank>fig|85698.109.peg.648</a>, <a href=&#39;?page=Annotation&feature=fig|85698.109.peg.1165&#39; target=_blank>fig|85698.109.peg.1165</a>	yes	<a href=&#39;?page=Annotation&feature=fig|762376.5.peg.437&#39; target=_blank>fig|762376.5.peg.437</a>, <a href=&#39;?page=Annotation&feature=fig|762376.5.peg.4919&#39; target=_blank>fig|762376.5.peg.4919</a>	yes
A and B	Lactam utilization protein LamB	Urea carboxylase and Allophanate hydrolase cluster	Arginine; urea cycle, polyamines	Amino Acids and Derivatives	<a href=&#39;?page=Annotation&feature=fig|85698.109.peg.4091&#39; target=_blank>fig|85698.109.peg.4091</a>	yes	<a href=&#39;?page=Annotation&feature=fig|762376.5.peg.483&#39; target=_blank>fig|762376.5.peg.483</a>, <a href=&#39;?page=Annotation&feature=fig|762376.5.peg.4917&#39; target=_blank>fig|762376.5.peg.4917</a>	yes
A and B	Urea carboxylase (EC 6.3.4.6)	Urea carboxylase and Allophanate hydrolase cluster	Arginine; urea cycle, polyamines	Amino Acids and Derivatives	<a href=&#39;?page=Annotation&feature=fig|85698.109.peg.473&#39; target=_blank>fig|85698.109.peg.473</a>	yes	<a href=&#39;?page=Annotation&feature=fig|762376.5.peg.5231&#39; target=_blank>fig|762376.5.peg.5231</a>	yes
B	Arginine/ornithine ABC transporter, permease protein AotM	Arginine and Ornithine Degradation	Arginine; urea cycle, polyamines	Amino Acids and Derivatives	<input type=&#39;button&#39; value=&#39;find&#39; onclick=&#39;window.open("?page=SearchGene&fr=Arginine/ornithine ABC transporter, permease protein AotM&organism=85698.109&subsystem=Arginine_and_Ornithine_Degradation&template_gene=fig|762376.5.peg.1282");&#39;>	no	<a href=&#39;?page=Annotation&feature=fig|762376.5.peg.1282&#39; target=_blank>fig|762376.5.peg.1282</a>	yes
B	Lysine-arginine-ornithine-binding periplasmic protein precursor (TC 3.A.1.3.1)	Arginine and Ornithine Degradation	Arginine; urea cycle, polyamines	Amino Acids and Derivatives	<input type=&#39;button&#39; value=&#39;find&#39; onclick=&#39;window.open("?page=SearchGene&fr=Lysine-arginine-ornithine-binding periplasmic protein precursor (TC 3.A.1.3.1)&organism=85698.109&subsystem=Arginine_and_Ornithine_Degradation&template_gene=fig|762376.5.peg.1284");&#39;>	no	<a href=&#39;?page=Annotation&feature=fig|762376.5.peg.1284&#39; target=_blank>fig|762376.5.peg.1284</a>, <a href=&#39;?page=Annotation&feature=fig|762376.5.peg.21&#39; target=_blank>fig|762376.5.peg.21</a>	yes
B	S-adenosylmethionine decarboxylase proenzyme (EC 4.1.1.50), prokaryotic class 1B	Polyamine Metabolism	Arginine; urea cycle, polyamines	Amino Acids and Derivatives	<input type=&#39;button&#39; value=&#39;find&#39; onclick=&#39;window.open("?page=SearchGene&fr=S-adenosylmethionine decarboxylase proenzyme (EC 4.1.1.50), prokaryotic class 1B&organism=85698.109&subsystem=Polyamine_Metabolism&template_gene=fig|762376.5.peg.4402");&#39;>	no	<a href=&#39;?page=Annotation&feature=fig|762376.5.peg.4402&#39; target=_blank>fig|762376.5.peg.4402</a>	yes
A and B	2,4-dihydroxyhept-2-ene-1,7-dioic acid aldolase (EC 4.1.2.-)	Aromatic amino acid degradation	Aromatic amino acids and derivatives	Amino Acids and Derivatives	<a href=&#39;?page=Annotation&feature=fig|85698.109.peg.2298&#39; target=_blank>fig|85698.109.peg.2298</a>, <a href=&#39;?page=Annotation&feature=fig|85698.109.peg.2309&#39; target=_blank>fig|85698.109.peg.2309</a>	yes	<a href=&#39;?page=Annotation&feature=fig|762376.5.peg.4184&#39; target=_blank>fig|762376.5.peg.4184</a>	yes
A and B	2-hydroxyhepta-2,4-diene-1,7-dioate isomerase (EC 5.3.3.-)	Aromatic amino acid degradation	Aromatic amino acids and derivatives	Amino Acids and Derivatives	<a href=&#39;?page=Annotation&feature=fig|85698.109.peg.1358&#39; target=_blank>fig|85698.109.peg.1358</a>, <a href=&#39;?page=Annotation&feature=fig|85698.109.peg.2306&#39; target=_blank>fig|85698.109.peg.2306</a>, <a href=&#39;?page=Annotation&feature=fig|85698.109.peg.2307&#39; target=_blank>fig|85698.109.peg.2307</a>	yes	<a href=&#39;?page=Annotation&feature=fig|762376.5.peg.4181&#39; target=_blank>fig|762376.5.peg.4181</a>, <a href=&#39;?page=Annotation&feature=fig|762376.5.peg.4182&#39; target=_blank>fig|762376.5.peg.4182</a>, <a href=&#39;?page=Annotation&feature=fig|762376.5.peg.5554&#39; target=_blank>fig|762376.5.peg.5554</a>	yes
A and B	2-oxo-hepta-3-ene-1,7-dioic acid hydratase (EC 4.2.-.-)	Aromatic amino acid degradation	Aromatic amino acids and derivatives	Amino Acids and Derivatives	<a href=&#39;?page=Annotation&feature=fig|85698.109.peg.2308&#39; target=_blank>fig|85698.109.peg.2308</a>, <a href=&#39;?page=Annotation&feature=fig|85698.109.peg.4648&#39; target=_blank>fig|85698.109.peg.4648</a>, <a href=&#39;?page=Annotation&feature=fig|85698.109.peg.4649&#39; target=_blank>fig|85698.109.peg.4649</a>	yes	<a href=&#39;?page=Annotation&feature=fig|762376.5.peg.4183&#39; target=_blank>fig|762376.5.peg.4183</a>	yes
A and B	3,4-dihydroxyphenylacetate 2,3-dioxygenase (EC 1.13.11.15)	Aromatic amino acid degradation	Aromatic amino acids and derivatives	Amino Acids and Derivatives	<a href=&#39;?page=Annotation&feature=fig|85698.109.peg.4657&#39; target=_blank>fig|85698.109.peg.4657</a>	yes	<a href=&#39;?page=Annotation&feature=fig|762376.5.peg.4178&#39; target=_blank>fig|762376.5.peg.4178</a>	yes
A and B	4-hydroxyphenylpyruvate dioxygenase (EC 1.13.11.27)	Aromatic amino acid degradation	Aromatic amino acids and derivatives	Amino Acids and Derivatives	<a href=&#39;?page=Annotation&feature=fig|85698.109.peg.2026&#39; target=_blank>fig|85698.109.peg.2026</a>, <a href=&#39;?page=Annotation&feature=fig|85698.109.peg.2027&#39; target=_blank>fig|85698.109.peg.2027</a>	yes	<a href=&#39;?page=Annotation&feature=fig|762376.5.peg.772&#39; target=_blank>fig|762376.5.peg.772</a>	yes
A and B	5-carboxymethyl-2-hydroxymuconate semialdehyde dehydrogenase (EC 1.2.1.60)	Aromatic amino acid degradation	Aromatic amino acids and derivatives	Amino Acids and Derivatives	<a href=&#39;?page=Annotation&feature=fig|85698.109.peg.4658&#39; target=_blank>fig|85698.109.peg.4658</a>	yes	<a href=&#39;?page=Annotation&feature=fig|762376.5.peg.4179&#39; target=_blank>fig|762376.5.peg.4179</a>	yes
A and B	5-carboxymethyl-2-oxo-hex-3- ene-1,7-dioate decarboxylase (EC 4.1.1.68)	Aromatic amino acid degradation	Aromatic amino acids and derivatives	Amino Acids and Derivatives	<a href=&#39;?page=Annotation&feature=fig|85698.109.peg.1358&#39; target=_blank>fig|85698.109.peg.1358</a>, <a href=&#39;?page=Annotation&feature=fig|85698.109.peg.2306&#39; target=_blank>fig|85698.109.peg.2306</a>, <a href=&#39;?page=Annotation&feature=fig|85698.109.peg.2307&#39; target=_blank>fig|85698.109.peg.2307</a>, <a href=&#39;?page=Annotation&feature=fig|85698.109.peg.4656&#39; target=_b…	yes	<a href=&#39;?page=Annotation&feature=fig|762376.5.peg.4177&#39; target=_blank>fig|762376.5.peg.4177</a>, <a href=&#39;?page=Annotation&feature=fig|762376.5.peg.4181&#39; target=_blank>fig|762376.5.peg.4181</a>, <a href=&#39;?page=Annotation&feature=fig|762376.5.peg.4182&#39; target=_blank>fig|762376.5.peg.4182</a>, <a href=&#39;?page=Annotation&feature=fig|762376.5.peg.5554&#39; target=_blank>fi…	yes
A and B	Aromatic amino acid transport protein AroP	Aromatic amino acid degradation	Aromatic amino acids and derivatives	Amino Acids and Derivatives	<a href=&#39;?page=Annotation&feature=fig|85698.109.peg.562&#39; target=_blank>fig|85698.109.peg.562</a>	yes	<a href=&#39;?page=Annotation&feature=fig|762376.5.peg.1007&#39; target=_blank>fig|762376.5.peg.1007</a>	yes
A and B	Indoleacetamide hydrolase (EC 3.5.1.-)	Aromatic amino acid degradation	Aromatic amino acids and derivatives	Amino Acids and Derivatives	<a href=&#39;?page=Annotation&feature=fig|85698.109.peg.2885&#39; target=_blank>fig|85698.109.peg.2885</a>, <a href=&#39;?page=Annotation&feature=fig|85698.109.peg.5245&#39; target=_blank>fig|85698.109.peg.5245</a>	yes	<a href=&#39;?page=Annotation&feature=fig|762376.5.peg.3532&#39; target=_blank>fig|762376.5.peg.3532</a>, <a href=&#39;?page=Annotation&feature=fig|762376.5.peg.4829&#39; target=_blank>fig|762376.5.peg.4829</a>, <a href=&#39;?page=Annotation&feature=fig|762376.5.peg.537&#39; target=_blank>fig|762376.5.peg.537</a>	yes
A and B	Kynurenine formamidase, bacterial (EC 3.5.1.9)	Aromatic amino acid degradation	Aromatic amino acids and derivatives	Amino Acids and Derivatives	<a href=&#39;?page=Annotation&feature=fig|85698.109.peg.4300&#39; target=_blank>fig|85698.109.peg.4300</a>	yes	<a href=&#39;?page=Annotation&feature=fig|762376.5.peg.1772&#39; target=_blank>fig|762376.5.peg.1772</a>	yes
A and B	Phenylalanine-specific permease	Aromatic amino acid degradation	Aromatic amino acids and derivatives	Amino Acids and Derivatives	<a href=&#39;?page=Annotation&feature=fig|85698.109.peg.4708&#39; target=_blank>fig|85698.109.peg.4708</a>	yes	<a href=&#39;?page=Annotation&feature=fig|762376.5.peg.5262&#39; target=_blank>fig|762376.5.peg.5262</a>	yes
A and B	Putative 5-carboxymethyl-2-hydroxymuconate semialdehyde dehydrogenase oxidoreductase protein (EC 1.2.1.60)	Aromatic amino acid degradation	Aromatic amino acids and derivatives	Amino Acids and Derivatives	<a href=&#39;?page=Annotation&feature=fig|85698.109.peg.3193&#39; target=_blank>fig|85698.109.peg.3193</a>, <a href=&#39;?page=Annotation&feature=fig|85698.109.peg.3193&#39; target=_blank>fig|85698.109.peg.3193</a>	yes	<a href=&#39;?page=Annotation&feature=fig|762376.5.peg.2526&#39; target=_blank>fig|762376.5.peg.2526</a>	yes
A and B	Tryptophan 2,3-dioxygenase (EC 1.13.11.11)	Aromatic amino acid degradation	Aromatic amino acids and derivatives	Amino Acids and Derivatives	<a href=&#39;?page=Annotation&feature=fig|85698.109.peg.5132&#39; target=_blank>fig|85698.109.peg.5132</a>	yes	<a href=&#39;?page=Annotation&feature=fig|762376.5.peg.1771&#39; target=_blank>fig|762376.5.peg.1771</a>	yes
A and B	Aminodeoxychorismate lyase (EC 4.1.3.38)	Chorismate: Intermediate for synthesis of Tryptophan, PAPA antibiotics, PABA, 3-hydroxyanthranilate and more.	Aromatic amino acids and derivatives	Amino Acids and Derivatives	<a href=&#39;?page=Annotation&feature=fig|85698.109.peg.1437&#39; target=_blank>fig|85698.109.peg.1437</a>	yes	<a href=&#39;?page=Annotation&feature=fig|762376.5.peg.942&#39; target=_blank>fig|762376.5.peg.942</a>	yes
A and B	Anthranilate phosphoribosyltransferase (EC 2.4.2.18)	Chorismate: Intermediate for synthesis of Tryptophan, PAPA antibiotics, PABA, 3-hydroxyanthranilate and more.	Aromatic amino acids and derivatives	Amino Acids and Derivatives	<a href=&#39;?page=Annotation&feature=fig|85698.109.peg.3047&#39; target=_blank>fig|85698.109.peg.3047</a>, <a href=&#39;?page=Annotation&feature=fig|85698.109.peg.3048&#39; target=_blank>fig|85698.109.peg.3048</a>	yes	<a href=&#39;?page=Annotation&feature=fig|762376.5.peg.337&#39; target=_blank>fig|762376.5.peg.337</a>	yes
A and B	Anthranilate synthase, amidotransferase component (EC 4.1.3.27)	Chorismate: Intermediate for synthesis of Tryptophan, PAPA antibiotics, PABA, 3-hydroxyanthranilate and more.	Aromatic amino acids and derivatives	Amino Acids and Derivatives	<a href=&#39;?page=Annotation&feature=fig|85698.109.peg.3201&#39; target=_blank>fig|85698.109.peg.3201</a>	yes	<a href=&#39;?page=Annotation&feature=fig|762376.5.peg.338&#39; target=_blank>fig|762376.5.peg.338</a>	yes
A and B	Anthranilate synthase, aminase component (EC 4.1.3.27)	Chorismate: Intermediate for synthesis of Tryptophan, PAPA antibiotics, PABA, 3-hydroxyanthranilate and more.	Aromatic amino acids and derivatives	Amino Acids and Derivatives	<a href=&#39;?page=Annotation&feature=fig|85698.109.peg.3202&#39; target=_blank>fig|85698.109.peg.3202</a>	yes	<a href=&#39;?page=Annotation&feature=fig|762376.5.peg.339&#39; target=_blank>fig|762376.5.peg.339</a>	yes
A and B	Indole-3-glycerol phosphate synthase (EC 4.1.1.48)	Chorismate: Intermediate for synthesis of Tryptophan, PAPA antibiotics, PABA, 3-hydroxyanthranilate and more.	Aromatic amino acids and derivatives	Amino Acids and Derivatives	<a href=&#39;?page=Annotation&feature=fig|85698.109.peg.3046&#39; target=_blank>fig|85698.109.peg.3046</a>	yes	<a href=&#39;?page=Annotation&feature=fig|762376.5.peg.336&#39; target=_blank>fig|762376.5.peg.336</a>	yes
A and B	Isochorismatase (EC 3.3.2.1)	Chorismate: Intermediate for synthesis of Tryptophan, PAPA antibiotics, PABA, 3-hydroxyanthranilate and more.	Aromatic amino acids and derivatives	Amino Acids and Derivatives	<a href=&#39;?page=Annotation&feature=fig|85698.109.peg.2418&#39; target=_blank>fig|85698.109.peg.2418</a>, <a href=&#39;?page=Annotation&feature=fig|85698.109.peg.2972&#39; target=_blank>fig|85698.109.peg.2972</a>, <a href=&#39;?page=Annotation&feature=fig|85698.109.peg.4039&#39; target=_blank>fig|85698.109.peg.4039</a>, <a href=&#39;?page=Annotation&feature=fig|85698.109.peg.5614&#39; target=_b…	yes	<a href=&#39;?page=Annotation&feature=fig|762376.5.peg.3806&#39; target=_blank>fig|762376.5.peg.3806</a>, <a href=&#39;?page=Annotation&feature=fig|762376.5.peg.4245&#39; target=_blank>fig|762376.5.peg.4245</a>, <a href=&#39;?page=Annotation&feature=fig|762376.5.peg.600&#39; target=_blank>fig|762376.5.peg.600</a>, <a href=&#39;?page=Annotation&feature=fig|762376.5.peg.975&#39; target=_blank>fig|7…	yes
A and B	Para-aminobenzoate synthase, amidotransferase component (EC 2.6.1.85)	Chorismate: Intermediate for synthesis of Tryptophan, PAPA antibiotics, PABA, 3-hydroxyanthranilate and more.	Aromatic amino acids and derivatives	Amino Acids and Derivatives	<a href=&#39;?page=Annotation&feature=fig|85698.109.peg.3201&#39; target=_blank>fig|85698.109.peg.3201</a>	yes	<a href=&#39;?page=Annotation&feature=fig|762376.5.peg.338&#39; target=_blank>fig|762376.5.peg.338</a>	yes
A and B	Phosphoribosylanthranilate isomerase (EC 5.3.1.24)	Chorismate: Intermediate for synthesis of Tryptophan, PAPA antibiotics, PABA, 3-hydroxyanthranilate and more.	Aromatic amino acids and derivatives	Amino Acids and Derivatives	<a href=&#39;?page=Annotation&feature=fig|85698.109.peg.3274&#39; target=_blank>fig|85698.109.peg.3274</a>	yes	<a href=&#39;?page=Annotation&feature=fig|762376.5.peg.2234&#39; target=_blank>fig|762376.5.peg.2234</a>	yes
A and B	Phosphoribosylformimino-5-aminoimidazole carboxamide ribotide isomerase (EC 5.3.1.16)	Chorismate: Intermediate for synthesis of Tryptophan, PAPA antibiotics, PABA, 3-hydroxyanthranilate and more.	Aromatic amino acids and derivatives	Amino Acids and Derivatives	<a href=&#39;?page=Annotation&feature=fig|85698.109.peg.773&#39; target=_blank>fig|85698.109.peg.773</a>	yes	<a href=&#39;?page=Annotation&feature=fig|762376.5.peg.184&#39; target=_blank>fig|762376.5.peg.184</a>	yes
A and B	Tryptophan synthase alpha chain (EC 4.2.1.20)	Chorismate: Intermediate for synthesis of Tryptophan, PAPA antibiotics, PABA, 3-hydroxyanthranilate and more.	Aromatic amino acids and derivatives	Amino Acids and Derivatives	<a href=&#39;?page=Annotation&feature=fig|85698.109.peg.4311&#39; target=_blank>fig|85698.109.peg.4311</a>, <a href=&#39;?page=Annotation&feature=fig|85698.109.peg.4466&#39; target=_blank>fig|85698.109.peg.4466</a>	yes	<a href=&#39;?page=Annotation&feature=fig|762376.5.peg.1525&#39; target=_blank>fig|762376.5.peg.1525</a>, <a href=&#39;?page=Annotation&feature=fig|762376.5.peg.5441&#39; target=_blank>fig|762376.5.peg.5441</a>	yes
A and B	Tryptophan synthase beta chain (EC 4.2.1.20)	Chorismate: Intermediate for synthesis of Tryptophan, PAPA antibiotics, PABA, 3-hydroxyanthranilate and more.	Aromatic amino acids and derivatives	Amino Acids and Derivatives	<a href=&#39;?page=Annotation&feature=fig|85698.109.peg.4312&#39; target=_blank>fig|85698.109.peg.4312</a>, <a href=&#39;?page=Annotation&feature=fig|85698.109.peg.4465&#39; target=_blank>fig|85698.109.peg.4465</a>	yes	<a href=&#39;?page=Annotation&feature=fig|762376.5.peg.1524&#39; target=_blank>fig|762376.5.peg.1524</a>, <a href=&#39;?page=Annotation&feature=fig|762376.5.peg.5442&#39; target=_blank>fig|762376.5.peg.5442</a>	yes
A and B	2-keto-3-deoxy-D-arabino-heptulosonate-7-phosphate synthase I alpha (EC 2.5.1.54)	Common Pathway For Synthesis of Aromatic Compounds (DAHP synthase to chorismate)	Aromatic amino acids and derivatives	Amino Acids and Derivatives	<a href=&#39;?page=Annotation&feature=fig|85698.109.peg.1642&#39; target=_blank>fig|85698.109.peg.1642</a>	yes	<a href=&#39;?page=Annotation&feature=fig|762376.5.peg.1907&#39; target=_blank>fig|762376.5.peg.1907</a>, <a href=&#39;?page=Annotation&feature=fig|762376.5.peg.3292&#39; target=_blank>fig|762376.5.peg.3292</a>	yes
A and B	3-dehydroquinate dehydratase II (EC 4.2.1.10)	Common Pathway For Synthesis of Aromatic Compounds (DAHP synthase to chorismate)	Aromatic amino acids and derivatives	Amino Acids and Derivatives	<a href=&#39;?page=Annotation&feature=fig|85698.109.peg.5316&#39; target=_blank>fig|85698.109.peg.5316</a>	yes	<a href=&#39;?page=Annotation&feature=fig|762376.5.peg.1276&#39; target=_blank>fig|762376.5.peg.1276</a>, <a href=&#39;?page=Annotation&feature=fig|762376.5.peg.627&#39; target=_blank>fig|762376.5.peg.627</a>	yes
A and B	3-dehydroquinate synthase (EC 4.2.3.4)	Common Pathway For Synthesis of Aromatic Compounds (DAHP synthase to chorismate)	Aromatic amino acids and derivatives	Amino Acids and Derivatives	<a href=&#39;?page=Annotation&feature=fig|85698.109.peg.3622&#39; target=_blank>fig|85698.109.peg.3622</a>	yes	<a href=&#39;?page=Annotation&feature=fig|762376.5.peg.6380&#39; target=_blank>fig|762376.5.peg.6380</a>	yes
A and B	Chorismate synthase (EC 4.2.3.5)	Common Pathway For Synthesis of Aromatic Compounds (DAHP synthase to chorismate)	Aromatic amino acids and derivatives	Amino Acids and Derivatives	<a href=&#39;?page=Annotation&feature=fig|85698.109.peg.4672&#39; target=_blank>fig|85698.109.peg.4672</a>	yes	<a href=&#39;?page=Annotation&feature=fig|762376.5.peg.2215&#39; target=_blank>fig|762376.5.peg.2215</a>	yes
A and B	Shikimate 5-dehydrogenase I alpha (EC 1.1.1.25)	Common Pathway For Synthesis of Aromatic Compounds (DAHP synthase to chorismate)	Aromatic amino acids and derivatives	Amino Acids and Derivatives	<a href=&#39;?page=Annotation&feature=fig|85698.109.peg.829&#39; target=_blank>fig|85698.109.peg.829</a>, <a href=&#39;?page=Annotation&feature=fig|85698.109.peg.3128&#39; target=_blank>fig|85698.109.peg.3128</a>, <a href=&#39;?page=Annotation&feature=fig|85698.109.peg.4445&#39; target=_blank>fig|85698.109.peg.4445</a>	yes	<a href=&#39;?page=Annotation&feature=fig|762376.5.peg.4858&#39; target=_blank>fig|762376.5.peg.4858</a>, <a href=&#39;?page=Annotation&feature=fig|762376.5.peg.5937&#39; target=_blank>fig|762376.5.peg.5937</a>, <a href=&#39;?page=Annotation&feature=fig|762376.5.peg.616&#39; target=_blank>fig|762376.5.peg.616</a>	yes
A and B	Shikimate kinase I (EC 2.7.1.71)	Common Pathway For Synthesis of Aromatic Compounds (DAHP synthase to chorismate)	Aromatic amino acids and derivatives	Amino Acids and Derivatives	<a href=&#39;?page=Annotation&feature=fig|85698.109.peg.3621&#39; target=_blank>fig|85698.109.peg.3621</a>	yes	<a href=&#39;?page=Annotation&feature=fig|762376.5.peg.6381&#39; target=_blank>fig|762376.5.peg.6381</a>	yes
A and B	Biosynthetic Aromatic amino acid aminotransferase beta (EC 2.6.1.57)	Phenylalanine and Tyrosine Branches from Chorismate	Aromatic amino acids and derivatives	Amino Acids and Derivatives	<a href=&#39;?page=Annotation&feature=fig|85698.109.peg.6133&#39; target=_blank>fig|85698.109.peg.6133</a>	yes	<a href=&#39;?page=Annotation&feature=fig|762376.5.peg.1710&#39; target=_blank>fig|762376.5.peg.1710</a>	yes
A and B	Chorismate mutase I (EC 5.4.99.5)	Phenylalanine and Tyrosine Branches from Chorismate	Aromatic amino acids and derivatives	Amino Acids and Derivatives	<a href=&#39;?page=Annotation&feature=fig|85698.109.peg.2069&#39; target=_blank>fig|85698.109.peg.2069</a>	yes	<a href=&#39;?page=Annotation&feature=fig|762376.5.peg.1709&#39; target=_blank>fig|762376.5.peg.1709</a>	yes
A and B	Prephenate dehydratase (EC 4.2.1.51)	Phenylalanine and Tyrosine Branches from Chorismate	Aromatic amino acids and derivatives	Amino Acids and Derivatives	<a href=&#39;?page=Annotation&feature=fig|85698.109.peg.2069&#39; target=_blank>fig|85698.109.peg.2069</a>	yes	<a href=&#39;?page=Annotation&feature=fig|762376.5.peg.1709&#39; target=_blank>fig|762376.5.peg.1709</a>	yes
A and B	Aminodeoxychorismate lyase (EC 4.1.3.38)	Tryptophan synthesis	Aromatic amino acids and derivatives	Amino Acids and Derivatives	<a href=&#39;?page=Annotation&feature=fig|85698.109.peg.1437&#39; target=_blank>fig|85698.109.peg.1437</a>	yes	<a href=&#39;?page=Annotation&feature=fig|762376.5.peg.942&#39; target=_blank>fig|762376.5.peg.942</a>	yes
A and B	Anthranilate phosphoribosyltransferase (EC 2.4.2.18)	Tryptophan synthesis	Aromatic amino acids and derivatives	Amino Acids and Derivatives	<a href=&#39;?page=Annotation&feature=fig|85698.109.peg.3047&#39; target=_blank>fig|85698.109.peg.3047</a>, <a href=&#39;?page=Annotation&feature=fig|85698.109.peg.3048&#39; target=_blank>fig|85698.109.peg.3048</a>	yes	<a href=&#39;?page=Annotation&feature=fig|762376.5.peg.337&#39; target=_blank>fig|762376.5.peg.337</a>	yes
A and B	Anthranilate synthase, amidotransferase component (EC 4.1.3.27)	Tryptophan synthesis	Aromatic amino acids and derivatives	Amino Acids and Derivatives	<a href=&#39;?page=Annotation&feature=fig|85698.109.peg.3201&#39; target=_blank>fig|85698.109.peg.3201</a>	yes	<a href=&#39;?page=Annotation&feature=fig|762376.5.peg.338&#39; target=_blank>fig|762376.5.peg.338</a>	yes
A and B	Anthranilate synthase, aminase component (EC 4.1.3.27)	Tryptophan synthesis	Aromatic amino acids and derivatives	Amino Acids and Derivatives	<a href=&#39;?page=Annotation&feature=fig|85698.109.peg.3202&#39; target=_blank>fig|85698.109.peg.3202</a>	yes	<a href=&#39;?page=Annotation&feature=fig|762376.5.peg.339&#39; target=_blank>fig|762376.5.peg.339</a>	yes
A and B	Indole-3-glycerol phosphate synthase (EC 4.1.1.48)	Tryptophan synthesis	Aromatic amino acids and derivatives	Amino Acids and Derivatives	<a href=&#39;?page=Annotation&feature=fig|85698.109.peg.3046&#39; target=_blank>fig|85698.109.peg.3046</a>	yes	<a href=&#39;?page=Annotation&feature=fig|762376.5.peg.336&#39; target=_blank>fig|762376.5.peg.336</a>	yes
A and B	Para-aminobenzoate synthase, amidotransferase component (EC 2.6.1.85)	Tryptophan synthesis	Aromatic amino acids and derivatives	Amino Acids and Derivatives	<a href=&#39;?page=Annotation&feature=fig|85698.109.peg.3201&#39; target=_blank>fig|85698.109.peg.3201</a>	yes	<a href=&#39;?page=Annotation&feature=fig|762376.5.peg.338&#39; target=_blank>fig|762376.5.peg.338</a>	yes
A and B	Phosphoribosylanthranilate isomerase (EC 5.3.1.24)	Tryptophan synthesis	Aromatic amino acids and derivatives	Amino Acids and Derivatives	<a href=&#39;?page=Annotation&feature=fig|85698.109.peg.3274&#39; target=_blank>fig|85698.109.peg.3274</a>	yes	<a href=&#39;?page=Annotation&feature=fig|762376.5.peg.2234&#39; target=_blank>fig|762376.5.peg.2234</a>	yes
A and B	Tryptophan synthase alpha chain (EC 4.2.1.20)	Tryptophan synthesis	Aromatic amino acids and derivatives	Amino Acids and Derivatives	<a href=&#39;?page=Annotation&feature=fig|85698.109.peg.4311&#39; target=_blank>fig|85698.109.peg.4311</a>, <a href=&#39;?page=Annotation&feature=fig|85698.109.peg.4466&#39; target=_blank>fig|85698.109.peg.4466</a>	yes	<a href=&#39;?page=Annotation&feature=fig|762376.5.peg.1525&#39; target=_blank>fig|762376.5.peg.1525</a>, <a href=&#39;?page=Annotation&feature=fig|762376.5.peg.5441&#39; target=_blank>fig|762376.5.peg.5441</a>	yes
A and B	Tryptophan synthase beta chain (EC 4.2.1.20)	Tryptophan synthesis	Aromatic amino acids and derivatives	Amino Acids and Derivatives	<a href=&#39;?page=Annotation&feature=fig|85698.109.peg.4312&#39; target=_blank>fig|85698.109.peg.4312</a>, <a href=&#39;?page=Annotation&feature=fig|85698.109.peg.4465&#39; target=_blank>fig|85698.109.peg.4465</a>	yes	<a href=&#39;?page=Annotation&feature=fig|762376.5.peg.1524&#39; target=_blank>fig|762376.5.peg.1524</a>, <a href=&#39;?page=Annotation&feature=fig|762376.5.peg.5442&#39; target=_blank>fig|762376.5.peg.5442</a>	yes
B	Para-aminobenzoate synthase, aminase component (EC 2.6.1.85)	Chorismate: Intermediate for synthesis of Tryptophan, PAPA antibiotics, PABA, 3-hydroxyanthranilate and more.	Aromatic amino acids and derivatives	Amino Acids and Derivatives	<input type=&#39;button&#39; value=&#39;find&#39; onclick=&#39;window.open("?page=SearchGene&fr=Para-aminobenzoate synthase, aminase component (EC 2.6.1.85)&organism=85698.109&subsystem=Chorismate:_Intermediate_for_synthesis_of_Tryptophan,_PAPA_antibiotics,_PABA,_3-hydroxyanthranilate_and_more.&template_gene=fig|762376.5.peg.943");&#39;>	no	<a href=&#39;?page=Annotation&feature=fig|762376.5.peg.943&#39; target=_blank>fig|762376.5.peg.943</a>	yes
B	5-Enolpyruvylshikimate-3-phosphate synthase (EC 2.5.1.19)	Common Pathway For Synthesis of Aromatic Compounds (DAHP synthase to chorismate)	Aromatic amino acids and derivatives	Amino Acids and Derivatives	<input type=&#39;button&#39; value=&#39;find&#39; onclick=&#39;window.open("?page=SearchGene&fr=5-Enolpyruvylshikimate-3-phosphate synthase (EC 2.5.1.19)&organism=85698.109&subsystem=Common_Pathway_For_Synthesis_of_Aromatic_Compounds_(DAHP_synthase_to_chorismate)&template_gene=fig|762376.5.peg.1712");&#39;>	no	<a href=&#39;?page=Annotation&feature=fig|762376.5.peg.1712&#39; target=_blank>fig|762376.5.peg.1712</a>	yes
B	Cyclohexadienyl dehydrogenase (EC 1.3.1.12)(EC 1.3.1.43)	Phenylalanine and Tyrosine Branches from Chorismate	Aromatic amino acids and derivatives	Amino Acids and Derivatives	<input type=&#39;button&#39; value=&#39;find&#39; onclick=&#39;window.open("?page=SearchGene&fr=Cyclohexadienyl dehydrogenase (EC 1.3.1.12)(EC 1.3.1.43)&organism=85698.109&subsystem=Phenylalanine_and_Tyrosine_Branches_from_Chorismate&template_gene=fig|762376.5.peg.1711");&#39;>	no	<a href=&#39;?page=Annotation&feature=fig|762376.5.peg.1711&#39; target=_blank>fig|762376.5.peg.1711</a>	yes
A and B	2-isopropylmalate synthase (EC 2.3.3.13)	Branched-Chain Amino Acid Biosynthesis	Branched-chain amino acids	Amino Acids and Derivatives	<a href=&#39;?page=Annotation&feature=fig|85698.109.peg.2779&#39; target=_blank>fig|85698.109.peg.2779</a>	yes	<a href=&#39;?page=Annotation&feature=fig|762376.5.peg.137&#39; target=_blank>fig|762376.5.peg.137</a>	yes
A and B	3-isopropylmalate dehydratase large subunit (EC 4.2.1.33)	Branched-Chain Amino Acid Biosynthesis	Branched-chain amino acids	Amino Acids and Derivatives	<a href=&#39;?page=Annotation&feature=fig|85698.109.peg.2107&#39; target=_blank>fig|85698.109.peg.2107</a>, <a href=&#39;?page=Annotation&feature=fig|85698.109.peg.3844&#39; target=_blank>fig|85698.109.peg.3844</a>, <a href=&#39;?page=Annotation&feature=fig|85698.109.peg.3845&#39; target=_blank>fig|85698.109.peg.3845</a>	yes	<a href=&#39;?page=Annotation&feature=fig|762376.5.peg.2227&#39; target=_blank>fig|762376.5.peg.2227</a>, <a href=&#39;?page=Annotation&feature=fig|762376.5.peg.2701&#39; target=_blank>fig|762376.5.peg.2701</a>, <a href=&#39;?page=Annotation&feature=fig|762376.5.peg.6250&#39; target=_blank>fig|762376.5.peg.6250</a>	yes
A and B	3-isopropylmalate dehydratase small subunit (EC 4.2.1.33)	Branched-Chain Amino Acid Biosynthesis	Branched-chain amino acids	Amino Acids and Derivatives	<a href=&#39;?page=Annotation&feature=fig|85698.109.peg.472&#39; target=_blank>fig|85698.109.peg.472</a>, <a href=&#39;?page=Annotation&feature=fig|85698.109.peg.1912&#39; target=_blank>fig|85698.109.peg.1912</a>, <a href=&#39;?page=Annotation&feature=fig|85698.109.peg.1929&#39; target=_blank>fig|85698.109.peg.1929</a>	yes	<a href=&#39;?page=Annotation&feature=fig|762376.5.peg.2228&#39; target=_blank>fig|762376.5.peg.2228</a>, <a href=&#39;?page=Annotation&feature=fig|762376.5.peg.2702&#39; target=_blank>fig|762376.5.peg.2702</a>, <a href=&#39;?page=Annotation&feature=fig|762376.5.peg.6249&#39; target=_blank>fig|762376.5.peg.6249</a>	yes
A and B	3-isopropylmalate dehydrogenase (EC 1.1.1.85)	Branched-Chain Amino Acid Biosynthesis	Branched-chain amino acids	Amino Acids and Derivatives	<a href=&#39;?page=Annotation&feature=fig|85698.109.peg.328&#39; target=_blank>fig|85698.109.peg.328</a>, <a href=&#39;?page=Annotation&feature=fig|85698.109.peg.1911&#39; target=_blank>fig|85698.109.peg.1911</a>	yes	<a href=&#39;?page=Annotation&feature=fig|762376.5.peg.2229&#39; target=_blank>fig|762376.5.peg.2229</a>, <a href=&#39;?page=Annotation&feature=fig|762376.5.peg.3909&#39; target=_blank>fig|762376.5.peg.3909</a>	yes
A and B	Acetolactate synthase large subunit (EC 2.2.1.6)	Branched-Chain Amino Acid Biosynthesis	Branched-chain amino acids	Amino Acids and Derivatives	<a href=&#39;?page=Annotation&feature=fig|85698.109.peg.536&#39; target=_blank>fig|85698.109.peg.536</a>, <a href=&#39;?page=Annotation&feature=fig|85698.109.peg.930&#39; target=_blank>fig|85698.109.peg.930</a>, <a href=&#39;?page=Annotation&feature=fig|85698.109.peg.1171&#39; target=_blank>fig|85698.109.peg.1171</a>, <a href=&#39;?page=Annotation&feature=fig|85698.109.peg.1454&#39; target=_blank…	yes	<a href=&#39;?page=Annotation&feature=fig|762376.5.peg.1153&#39; target=_blank>fig|762376.5.peg.1153</a>, <a href=&#39;?page=Annotation&feature=fig|762376.5.peg.1235&#39; target=_blank>fig|762376.5.peg.1235</a>, <a href=&#39;?page=Annotation&feature=fig|762376.5.peg.61&#39; target=_blank>fig|762376.5.peg.61</a>	yes
A and B	Acetolactate synthase small subunit (EC 2.2.1.6)	Branched-Chain Amino Acid Biosynthesis	Branched-chain amino acids	Amino Acids and Derivatives	<a href=&#39;?page=Annotation&feature=fig|85698.109.peg.1527&#39; target=_blank>fig|85698.109.peg.1527</a>, <a href=&#39;?page=Annotation&feature=fig|85698.109.peg.3070&#39; target=_blank>fig|85698.109.peg.3070</a>	yes	<a href=&#39;?page=Annotation&feature=fig|762376.5.peg.1236&#39; target=_blank>fig|762376.5.peg.1236</a>	yes
A and B	Branched-chain amino acid aminotransferase (EC 2.6.1.42)	Branched-Chain Amino Acid Biosynthesis	Branched-chain amino acids	Amino Acids and Derivatives	<a href=&#39;?page=Annotation&feature=fig|85698.109.peg.405&#39; target=_blank>fig|85698.109.peg.405</a>, <a href=&#39;?page=Annotation&feature=fig|85698.109.peg.556&#39; target=_blank>fig|85698.109.peg.556</a>	yes	<a href=&#39;?page=Annotation&feature=fig|762376.5.peg.1013&#39; target=_blank>fig|762376.5.peg.1013</a>, <a href=&#39;?page=Annotation&feature=fig|762376.5.peg.1504&#39; target=_blank>fig|762376.5.peg.1504</a>	yes
A and B	Dihydroxy-acid dehydratase (EC 4.2.1.9)	Branched-Chain Amino Acid Biosynthesis	Branched-chain amino acids	Amino Acids and Derivatives	<a href=&#39;?page=Annotation&feature=fig|85698.109.peg.1156&#39; target=_blank>fig|85698.109.peg.1156</a>, <a href=&#39;?page=Annotation&feature=fig|85698.109.peg.2030&#39; target=_blank>fig|85698.109.peg.2030</a>, <a href=&#39;?page=Annotation&feature=fig|85698.109.peg.2690&#39; target=_blank>fig|85698.109.peg.2690</a>, <a href=&#39;?page=Annotation&feature=fig|85698.109.peg.3140&#39; target=_b…	yes	<a href=&#39;?page=Annotation&feature=fig|762376.5.peg.2283&#39; target=_blank>fig|762376.5.peg.2283</a>, <a href=&#39;?page=Annotation&feature=fig|762376.5.peg.2484&#39; target=_blank>fig|762376.5.peg.2484</a>, <a href=&#39;?page=Annotation&feature=fig|762376.5.peg.2998&#39; target=_blank>fig|762376.5.peg.2998</a>, <a href=&#39;?page=Annotation&feature=fig|762376.5.peg.3802&#39; target=_blank>fi…	yes
A and B	Ketol-acid reductoisomerase (EC 1.1.1.86)	Branched-Chain Amino Acid Biosynthesis	Branched-chain amino acids	Amino Acids and Derivatives	<a href=&#39;?page=Annotation&feature=fig|85698.109.peg.3069&#39; target=_blank>fig|85698.109.peg.3069</a>	yes	<a href=&#39;?page=Annotation&feature=fig|762376.5.peg.1237&#39; target=_blank>fig|762376.5.peg.1237</a>	yes
A and B	Leucine-responsive regulatory protein, regulator for leucine (or lrp) regulon and high-affinity branched-chain amino acid transport system	Branched-Chain Amino Acid Biosynthesis	Branched-chain amino acids	Amino Acids and Derivatives	<a href=&#39;?page=Annotation&feature=fig|85698.109.peg.230&#39; target=_blank>fig|85698.109.peg.230</a>, <a href=&#39;?page=Annotation&feature=fig|85698.109.peg.4732&#39; target=_blank>fig|85698.109.peg.4732</a>, <a href=&#39;?page=Annotation&feature=fig|85698.109.peg.4733&#39; target=_blank>fig|85698.109.peg.4733</a>, <a href=&#39;?page=Annotation&feature=fig|85698.109.peg.5010&#39; target=_bla…	yes	<a href=&#39;?page=Annotation&feature=fig|762376.5.peg.1640&#39; target=_blank>fig|762376.5.peg.1640</a>, <a href=&#39;?page=Annotation&feature=fig|762376.5.peg.2878&#39; target=_blank>fig|762376.5.peg.2878</a>, <a href=&#39;?page=Annotation&feature=fig|762376.5.peg.740&#39; target=_blank>fig|762376.5.peg.740</a>	yes
A and B	Threonine dehydratase (EC 4.3.1.19)	Branched-Chain Amino Acid Biosynthesis	Branched-chain amino acids	Amino Acids and Derivatives	<a href=&#39;?page=Annotation&feature=fig|85698.109.peg.3838&#39; target=_blank>fig|85698.109.peg.3838</a>, <a href=&#39;?page=Annotation&feature=fig|85698.109.peg.3839&#39; target=_blank>fig|85698.109.peg.3839</a>	yes	<a href=&#39;?page=Annotation&feature=fig|762376.5.peg.1243&#39; target=_blank>fig|762376.5.peg.1243</a>, <a href=&#39;?page=Annotation&feature=fig|762376.5.peg.3555&#39; target=_blank>fig|762376.5.peg.3555</a>	yes
A and B	Threonine dehydratase biosynthetic (EC 4.3.1.19)	Branched-Chain Amino Acid Biosynthesis	Branched-chain amino acids	Amino Acids and Derivatives	<a href=&#39;?page=Annotation&feature=fig|85698.109.peg.2199&#39; target=_blank>fig|85698.109.peg.2199</a>, <a href=&#39;?page=Annotation&feature=fig|85698.109.peg.2346&#39; target=_blank>fig|85698.109.peg.2346</a>, <a href=&#39;?page=Annotation&feature=fig|85698.109.peg.2375&#39; target=_blank>fig|85698.109.peg.2375</a>, <a href=&#39;?page=Annotation&feature=fig|85698.109.peg.2700&#39; target=_b…	yes	<a href=&#39;?page=Annotation&feature=fig|762376.5.peg.3098&#39; target=_blank>fig|762376.5.peg.3098</a>, <a href=&#39;?page=Annotation&feature=fig|762376.5.peg.6135&#39; target=_blank>fig|762376.5.peg.6135</a>	yes
A and B	Threonine dehydratase, catabolic (EC 4.3.1.19)	Branched-Chain Amino Acid Biosynthesis	Branched-chain amino acids	Amino Acids and Derivatives	<a href=&#39;?page=Annotation&feature=fig|85698.109.peg.5079&#39; target=_blank>fig|85698.109.peg.5079</a>	yes	<a href=&#39;?page=Annotation&feature=fig|762376.5.peg.10&#39; target=_blank>fig|762376.5.peg.10</a>, <a href=&#39;?page=Annotation&feature=fig|762376.5.peg.989&#39; target=_blank>fig|762376.5.peg.989</a>	yes
A and B	Valine--pyruvate aminotransferase (EC 2.6.1.66)	Branched-Chain Amino Acid Biosynthesis	Branched-chain amino acids	Amino Acids and Derivatives	<a href=&#39;?page=Annotation&feature=fig|85698.109.peg.4509&#39; target=_blank>fig|85698.109.peg.4509</a>, <a href=&#39;?page=Annotation&feature=fig|85698.109.peg.4510&#39; target=_blank>fig|85698.109.peg.4510</a>	yes	<a href=&#39;?page=Annotation&feature=fig|762376.5.peg.5126&#39; target=_blank>fig|762376.5.peg.5126</a>	yes
A and B	3-hydroxyacyl-CoA dehydrogenase (EC 1.1.1.35)	Isoleucine degradation	Branched-chain amino acids	Amino Acids and Derivatives	<a href=&#39;?page=Annotation&feature=fig|85698.109.peg.785&#39; target=_blank>fig|85698.109.peg.785</a>, <a href=&#39;?page=Annotation&feature=fig|85698.109.peg.1738&#39; target=_blank>fig|85698.109.peg.1738</a>, <a href=&#39;?page=Annotation&feature=fig|85698.109.peg.2652&#39; target=_blank>fig|85698.109.peg.2652</a>, <a href=&#39;?page=Annotation&feature=fig|85698.109.peg.3870&#39; target=_bla…	yes	<a href=&#39;?page=Annotation&feature=fig|762376.5.peg.2456&#39; target=_blank>fig|762376.5.peg.2456</a>, <a href=&#39;?page=Annotation&feature=fig|762376.5.peg.3673&#39; target=_blank>fig|762376.5.peg.3673</a>, <a href=&#39;?page=Annotation&feature=fig|762376.5.peg.408&#39; target=_blank>fig|762376.5.peg.408</a>, <a href=&#39;?page=Annotation&feature=fig|762376.5.peg.4511&#39; target=_blank>fig|…	yes
A and B	3-ketoacyl-CoA thiolase (EC 2.3.1.16)	Isoleucine degradation	Branched-chain amino acids	Amino Acids and Derivatives	<a href=&#39;?page=Annotation&feature=fig|85698.109.peg.410&#39; target=_blank>fig|85698.109.peg.410</a>, <a href=&#39;?page=Annotation&feature=fig|85698.109.peg.421&#39; target=_blank>fig|85698.109.peg.421</a>, <a href=&#39;?page=Annotation&feature=fig|85698.109.peg.901&#39; target=_blank>fig|85698.109.peg.901</a>, <a href=&#39;?page=Annotation&feature=fig|85698.109.peg.1122&#39; target=_blank>f…	yes	<a href=&#39;?page=Annotation&feature=fig|762376.5.peg.2588&#39; target=_blank>fig|762376.5.peg.2588</a>, <a href=&#39;?page=Annotation&feature=fig|762376.5.peg.3674&#39; target=_blank>fig|762376.5.peg.3674</a>, <a href=&#39;?page=Annotation&feature=fig|762376.5.peg.3736&#39; target=_blank>fig|762376.5.peg.3736</a>, <a href=&#39;?page=Annotation&feature=fig|762376.5.peg.3959&#39; target=_blank>fi…	yes
A and B	Branched-chain alpha-keto acid dehydrogenase, E1 component, alpha subunit (EC 1.2.4.4)	Isoleucine degradation	Branched-chain amino acids	Amino Acids and Derivatives	<a href=&#39;?page=Annotation&feature=fig|85698.109.peg.431&#39; target=_blank>fig|85698.109.peg.431</a>, <a href=&#39;?page=Annotation&feature=fig|85698.109.peg.432&#39; target=_blank>fig|85698.109.peg.432</a>, <a href=&#39;?page=Annotation&feature=fig|85698.109.peg.641&#39; target=_blank>fig|85698.109.peg.641</a>, <a href=&#39;?page=Annotation&feature=fig|85698.109.peg.1795&#39; target=_blank>f…	yes	<a href=&#39;?page=Annotation&feature=fig|762376.5.peg.1401&#39; target=_blank>fig|762376.5.peg.1401</a>, <a href=&#39;?page=Annotation&feature=fig|762376.5.peg.2634&#39; target=_blank>fig|762376.5.peg.2634</a>, <a href=&#39;?page=Annotation&feature=fig|762376.5.peg.4904&#39; target=_blank>fig|762376.5.peg.4904</a>, <a href=&#39;?page=Annotation&feature=fig|762376.5.peg.5944&#39; target=_blank>fi…	yes
A and B	Branched-chain alpha-keto acid dehydrogenase, E1 component, beta subunit (EC 1.2.4.4)	Isoleucine degradation	Branched-chain amino acids	Amino Acids and Derivatives	<a href=&#39;?page=Annotation&feature=fig|85698.109.peg.430&#39; target=_blank>fig|85698.109.peg.430</a>, <a href=&#39;?page=Annotation&feature=fig|85698.109.peg.641&#39; target=_blank>fig|85698.109.peg.641</a>, <a href=&#39;?page=Annotation&feature=fig|85698.109.peg.1795&#39; target=_blank>fig|85698.109.peg.1795</a>, <a href=&#39;?page=Annotation&feature=fig|85698.109.peg.3277&#39; target=_blank…	yes	<a href=&#39;?page=Annotation&feature=fig|762376.5.peg.1401&#39; target=_blank>fig|762376.5.peg.1401</a>, <a href=&#39;?page=Annotation&feature=fig|762376.5.peg.2635&#39; target=_blank>fig|762376.5.peg.2635</a>, <a href=&#39;?page=Annotation&feature=fig|762376.5.peg.4903&#39; target=_blank>fig|762376.5.peg.4903</a>, <a href=&#39;?page=Annotation&feature=fig|762376.5.peg.5944&#39; target=_blank>fi…	yes
A and B	Branched-chain amino acid aminotransferase (EC 2.6.1.42)	Isoleucine degradation	Branched-chain amino acids	Amino Acids and Derivatives	<a href=&#39;?page=Annotation&feature=fig|85698.109.peg.405&#39; target=_blank>fig|85698.109.peg.405</a>, <a href=&#39;?page=Annotation&feature=fig|85698.109.peg.556&#39; target=_blank>fig|85698.109.peg.556</a>	yes	<a href=&#39;?page=Annotation&feature=fig|762376.5.peg.1013&#39; target=_blank>fig|762376.5.peg.1013</a>, <a href=&#39;?page=Annotation&feature=fig|762376.5.peg.1504&#39; target=_blank>fig|762376.5.peg.1504</a>	yes
A and B	Butyryl-CoA dehydrogenase (EC 1.3.8.1)	Isoleucine degradation	Branched-chain amino acids	Amino Acids and Derivatives	<a href=&#39;?page=Annotation&feature=fig|85698.109.peg.61&#39; target=_blank>fig|85698.109.peg.61</a>, <a href=&#39;?page=Annotation&feature=fig|85698.109.peg.62&#39; target=_blank>fig|85698.109.peg.62</a>, <a href=&#39;?page=Annotation&feature=fig|85698.109.peg.574&#39; target=_blank>fig|85698.109.peg.574</a>, <a href=&#39;?page=Annotation&feature=fig|85698.109.peg.897&#39; target=_blank>fig|85…	yes	<a href=&#39;?page=Annotation&feature=fig|762376.5.peg.114&#39; target=_blank>fig|762376.5.peg.114</a>, <a href=&#39;?page=Annotation&feature=fig|762376.5.peg.1692&#39; target=_blank>fig|762376.5.peg.1692</a>, <a href=&#39;?page=Annotation&feature=fig|762376.5.peg.1700&#39; target=_blank>fig|762376.5.peg.1700</a>, <a href=&#39;?page=Annotation&feature=fig|762376.5.peg.2140&#39; target=_blank>fig|…	yes
A and B	Dihydrolipoamide acyltransferase component of branched-chain alpha-keto acid dehydrogenase complex (EC 2.3.1.168)	Isoleucine degradation	Branched-chain amino acids	Amino Acids and Derivatives	<a href=&#39;?page=Annotation&feature=fig|85698.109.peg.2744&#39; target=_blank>fig|85698.109.peg.2744</a>, <a href=&#39;?page=Annotation&feature=fig|85698.109.peg.5965&#39; target=_blank>fig|85698.109.peg.5965</a>	yes	<a href=&#39;?page=Annotation&feature=fig|762376.5.peg.2636&#39; target=_blank>fig|762376.5.peg.2636</a>, <a href=&#39;?page=Annotation&feature=fig|762376.5.peg.4901&#39; target=_blank>fig|762376.5.peg.4901</a>	yes
A and B	Dihydrolipoamide dehydrogenase of branched-chain alpha-keto acid dehydrogenase (EC 1.8.1.4)	Isoleucine degradation	Branched-chain amino acids	Amino Acids and Derivatives	<a href=&#39;?page=Annotation&feature=fig|85698.109.peg.164&#39; target=_blank>fig|85698.109.peg.164</a>, <a href=&#39;?page=Annotation&feature=fig|85698.109.peg.2755&#39; target=_blank>fig|85698.109.peg.2755</a>	yes	<a href=&#39;?page=Annotation&feature=fig|762376.5.peg.2637&#39; target=_blank>fig|762376.5.peg.2637</a>, <a href=&#39;?page=Annotation&feature=fig|762376.5.peg.4893&#39; target=_blank>fig|762376.5.peg.4893</a>	yes
A and B	Enoyl-CoA hydratase (EC 4.2.1.17)	Isoleucine degradation	Branched-chain amino acids	Amino Acids and Derivatives	<a href=&#39;?page=Annotation&feature=fig|85698.109.peg.83&#39; target=_blank>fig|85698.109.peg.83</a>, <a href=&#39;?page=Annotation&feature=fig|85698.109.peg.428&#39; target=_blank>fig|85698.109.peg.428</a>, <a href=&#39;?page=Annotation&feature=fig|85698.109.peg.785&#39; target=_blank>fig|85698.109.peg.785</a>, <a href=&#39;?page=Annotation&feature=fig|85698.109.peg.968&#39; target=_blank>fig|…	yes	<a href=&#39;?page=Annotation&feature=fig|762376.5.peg.1296&#39; target=_blank>fig|762376.5.peg.1296</a>, <a href=&#39;?page=Annotation&feature=fig|762376.5.peg.1689&#39; target=_blank>fig|762376.5.peg.1689</a>, <a href=&#39;?page=Annotation&feature=fig|762376.5.peg.1765&#39; target=_blank>fig|762376.5.peg.1765</a>, <a href=&#39;?page=Annotation&feature=fig|762376.5.peg.2627&#39; target=_blank>fi…	yes
A and B	Probable acyl-CoA dehydrogenase (EC 1.3.99.3)	Isoleucine degradation	Branched-chain amino acids	Amino Acids and Derivatives	<a href=&#39;?page=Annotation&feature=fig|85698.109.peg.5446&#39; target=_blank>fig|85698.109.peg.5446</a>	yes	<a href=&#39;?page=Annotation&feature=fig|762376.5.peg.3372&#39; target=_blank>fig|762376.5.peg.3372</a>	yes
A and B	Transcriptional regulator BkdR of isoleucine and valine catabolism operon	Isoleucine degradation	Branched-chain amino acids	Amino Acids and Derivatives	<a href=&#39;?page=Annotation&feature=fig|85698.109.peg.6210&#39; target=_blank>fig|85698.109.peg.6210</a>	yes	<a href=&#39;?page=Annotation&feature=fig|762376.5.peg.2298&#39; target=_blank>fig|762376.5.peg.2298</a>	yes
A and B	2-isopropylmalate synthase (EC 2.3.3.13)	Leucine Biosynthesis	Branched-chain amino acids	Amino Acids and Derivatives	<a href=&#39;?page=Annotation&feature=fig|85698.109.peg.2779&#39; target=_blank>fig|85698.109.peg.2779</a>	yes	<a href=&#39;?page=Annotation&feature=fig|762376.5.peg.137&#39; target=_blank>fig|762376.5.peg.137</a>	yes
A and B	3-isopropylmalate dehydratase large subunit (EC 4.2.1.33)	Leucine Biosynthesis	Branched-chain amino acids	Amino Acids and Derivatives	<a href=&#39;?page=Annotation&feature=fig|85698.109.peg.2107&#39; target=_blank>fig|85698.109.peg.2107</a>, <a href=&#39;?page=Annotation&feature=fig|85698.109.peg.3844&#39; target=_blank>fig|85698.109.peg.3844</a>, <a href=&#39;?page=Annotation&feature=fig|85698.109.peg.3845&#39; target=_blank>fig|85698.109.peg.3845</a>	yes	<a href=&#39;?page=Annotation&feature=fig|762376.5.peg.2227&#39; target=_blank>fig|762376.5.peg.2227</a>, <a href=&#39;?page=Annotation&feature=fig|762376.5.peg.2701&#39; target=_blank>fig|762376.5.peg.2701</a>, <a href=&#39;?page=Annotation&feature=fig|762376.5.peg.6250&#39; target=_blank>fig|762376.5.peg.6250</a>	yes
A and B	3-isopropylmalate dehydratase small subunit (EC 4.2.1.33)	Leucine Biosynthesis	Branched-chain amino acids	Amino Acids and Derivatives	<a href=&#39;?page=Annotation&feature=fig|85698.109.peg.472&#39; target=_blank>fig|85698.109.peg.472</a>, <a href=&#39;?page=Annotation&feature=fig|85698.109.peg.1912&#39; target=_blank>fig|85698.109.peg.1912</a>, <a href=&#39;?page=Annotation&feature=fig|85698.109.peg.1929&#39; target=_blank>fig|85698.109.peg.1929</a>	yes	<a href=&#39;?page=Annotation&feature=fig|762376.5.peg.2228&#39; target=_blank>fig|762376.5.peg.2228</a>, <a href=&#39;?page=Annotation&feature=fig|762376.5.peg.2702&#39; target=_blank>fig|762376.5.peg.2702</a>, <a href=&#39;?page=Annotation&feature=fig|762376.5.peg.6249&#39; target=_blank>fig|762376.5.peg.6249</a>	yes
A and B	3-isopropylmalate dehydrogenase (EC 1.1.1.85)	Leucine Biosynthesis	Branched-chain amino acids	Amino Acids and Derivatives	<a href=&#39;?page=Annotation&feature=fig|85698.109.peg.328&#39; target=_blank>fig|85698.109.peg.328</a>, <a href=&#39;?page=Annotation&feature=fig|85698.109.peg.1911&#39; target=_blank>fig|85698.109.peg.1911</a>	yes	<a href=&#39;?page=Annotation&feature=fig|762376.5.peg.2229&#39; target=_blank>fig|762376.5.peg.2229</a>, <a href=&#39;?page=Annotation&feature=fig|762376.5.peg.3909&#39; target=_blank>fig|762376.5.peg.3909</a>	yes
A and B	Branched-chain amino acid aminotransferase (EC 2.6.1.42)	Leucine Biosynthesis	Branched-chain amino acids	Amino Acids and Derivatives	<a href=&#39;?page=Annotation&feature=fig|85698.109.peg.405&#39; target=_blank>fig|85698.109.peg.405</a>, <a href=&#39;?page=Annotation&feature=fig|85698.109.peg.556&#39; target=_blank>fig|85698.109.peg.556</a>	yes	<a href=&#39;?page=Annotation&feature=fig|762376.5.peg.1013&#39; target=_blank>fig|762376.5.peg.1013</a>, <a href=&#39;?page=Annotation&feature=fig|762376.5.peg.1504&#39; target=_blank>fig|762376.5.peg.1504</a>	yes
A and B	3-hydroxyacyl-CoA dehydrogenase (EC 1.1.1.35)	Valine degradation	Branched-chain amino acids	Amino Acids and Derivatives	<a href=&#39;?page=Annotation&feature=fig|85698.109.peg.785&#39; target=_blank>fig|85698.109.peg.785</a>, <a href=&#39;?page=Annotation&feature=fig|85698.109.peg.1738&#39; target=_blank>fig|85698.109.peg.1738</a>, <a href=&#39;?page=Annotation&feature=fig|85698.109.peg.2652&#39; target=_blank>fig|85698.109.peg.2652</a>, <a href=&#39;?page=Annotation&feature=fig|85698.109.peg.3870&#39; target=_bla…	yes	<a href=&#39;?page=Annotation&feature=fig|762376.5.peg.2456&#39; target=_blank>fig|762376.5.peg.2456</a>, <a href=&#39;?page=Annotation&feature=fig|762376.5.peg.3673&#39; target=_blank>fig|762376.5.peg.3673</a>, <a href=&#39;?page=Annotation&feature=fig|762376.5.peg.408&#39; target=_blank>fig|762376.5.peg.408</a>, <a href=&#39;?page=Annotation&feature=fig|762376.5.peg.4511&#39; target=_blank>fig|…	yes
A and B	3-hydroxyisobutyrate dehydrogenase (EC 1.1.1.31)	Valine degradation	Branched-chain amino acids	Amino Acids and Derivatives	<a href=&#39;?page=Annotation&feature=fig|85698.109.peg.544&#39; target=_blank>fig|85698.109.peg.544</a>, <a href=&#39;?page=Annotation&feature=fig|85698.109.peg.775&#39; target=_blank>fig|85698.109.peg.775</a>, <a href=&#39;?page=Annotation&feature=fig|85698.109.peg.996&#39; target=_blank>fig|85698.109.peg.996</a>, <a href=&#39;?page=Annotation&feature=fig|85698.109.peg.1921&#39; target=_blank>f…	yes	<a href=&#39;?page=Annotation&feature=fig|762376.5.peg.2417&#39; target=_blank>fig|762376.5.peg.2417</a>, <a href=&#39;?page=Annotation&feature=fig|762376.5.peg.2844&#39; target=_blank>fig|762376.5.peg.2844</a>, <a href=&#39;?page=Annotation&feature=fig|762376.5.peg.3803&#39; target=_blank>fig|762376.5.peg.3803</a>, <a href=&#39;?page=Annotation&feature=fig|762376.5.peg.4673&#39; target=_blank>fi…	yes
A and B	3-hydroxyisobutyryl-CoA hydrolase (EC 3.1.2.4)	Valine degradation	Branched-chain amino acids	Amino Acids and Derivatives	<a href=&#39;?page=Annotation&feature=fig|85698.109.peg.5077&#39; target=_blank>fig|85698.109.peg.5077</a>	yes	<a href=&#39;?page=Annotation&feature=fig|762376.5.peg.2843&#39; target=_blank>fig|762376.5.peg.2843</a>	yes
A and B	Branched-chain alpha-keto acid dehydrogenase, E1 component, alpha subunit (EC 1.2.4.4)	Valine degradation	Branched-chain amino acids	Amino Acids and Derivatives	<a href=&#39;?page=Annotation&feature=fig|85698.109.peg.431&#39; target=_blank>fig|85698.109.peg.431</a>, <a href=&#39;?page=Annotation&feature=fig|85698.109.peg.432&#39; target=_blank>fig|85698.109.peg.432</a>, <a href=&#39;?page=Annotation&feature=fig|85698.109.peg.641&#39; target=_blank>fig|85698.109.peg.641</a>, <a href=&#39;?page=Annotation&feature=fig|85698.109.peg.1795&#39; target=_blank>f…	yes	<a href=&#39;?page=Annotation&feature=fig|762376.5.peg.1401&#39; target=_blank>fig|762376.5.peg.1401</a>, <a href=&#39;?page=Annotation&feature=fig|762376.5.peg.2634&#39; target=_blank>fig|762376.5.peg.2634</a>, <a href=&#39;?page=Annotation&feature=fig|762376.5.peg.4904&#39; target=_blank>fig|762376.5.peg.4904</a>, <a href=&#39;?page=Annotation&feature=fig|762376.5.peg.5944&#39; target=_blank>fi…	yes
A and B	Branched-chain alpha-keto acid dehydrogenase, E1 component, beta subunit (EC 1.2.4.4)	Valine degradation	Branched-chain amino acids	Amino Acids and Derivatives	<a href=&#39;?page=Annotation&feature=fig|85698.109.peg.430&#39; target=_blank>fig|85698.109.peg.430</a>, <a href=&#39;?page=Annotation&feature=fig|85698.109.peg.641&#39; target=_blank>fig|85698.109.peg.641</a>, <a href=&#39;?page=Annotation&feature=fig|85698.109.peg.1795&#39; target=_blank>fig|85698.109.peg.1795</a>, <a href=&#39;?page=Annotation&feature=fig|85698.109.peg.3277&#39; target=_blank…	yes	<a href=&#39;?page=Annotation&feature=fig|762376.5.peg.1401&#39; target=_blank>fig|762376.5.peg.1401</a>, <a href=&#39;?page=Annotation&feature=fig|762376.5.peg.2635&#39; target=_blank>fig|762376.5.peg.2635</a>, <a href=&#39;?page=Annotation&feature=fig|762376.5.peg.4903&#39; target=_blank>fig|762376.5.peg.4903</a>, <a href=&#39;?page=Annotation&feature=fig|762376.5.peg.5944&#39; target=_blank>fi…	yes
A and B	Branched-chain amino acid aminotransferase (EC 2.6.1.42)	Valine degradation	Branched-chain amino acids	Amino Acids and Derivatives	<a href=&#39;?page=Annotation&feature=fig|85698.109.peg.405&#39; target=_blank>fig|85698.109.peg.405</a>, <a href=&#39;?page=Annotation&feature=fig|85698.109.peg.556&#39; target=_blank>fig|85698.109.peg.556</a>	yes	<a href=&#39;?page=Annotation&feature=fig|762376.5.peg.1013&#39; target=_blank>fig|762376.5.peg.1013</a>, <a href=&#39;?page=Annotation&feature=fig|762376.5.peg.1504&#39; target=_blank>fig|762376.5.peg.1504</a>	yes
A and B	Butyryl-CoA dehydrogenase (EC 1.3.8.1)	Valine degradation	Branched-chain amino acids	Amino Acids and Derivatives	<a href=&#39;?page=Annotation&feature=fig|85698.109.peg.61&#39; target=_blank>fig|85698.109.peg.61</a>, <a href=&#39;?page=Annotation&feature=fig|85698.109.peg.62&#39; target=_blank>fig|85698.109.peg.62</a>, <a href=&#39;?page=Annotation&feature=fig|85698.109.peg.574&#39; target=_blank>fig|85698.109.peg.574</a>, <a href=&#39;?page=Annotation&feature=fig|85698.109.peg.897&#39; target=_blank>fig|85…	yes	<a href=&#39;?page=Annotation&feature=fig|762376.5.peg.114&#39; target=_blank>fig|762376.5.peg.114</a>, <a href=&#39;?page=Annotation&feature=fig|762376.5.peg.1692&#39; target=_blank>fig|762376.5.peg.1692</a>, <a href=&#39;?page=Annotation&feature=fig|762376.5.peg.1700&#39; target=_blank>fig|762376.5.peg.1700</a>, <a href=&#39;?page=Annotation&feature=fig|762376.5.peg.2140&#39; target=_blank>fig|…	yes
A and B	Dihydrolipoamide acyltransferase component of branched-chain alpha-keto acid dehydrogenase complex (EC 2.3.1.168)	Valine degradation	Branched-chain amino acids	Amino Acids and Derivatives	<a href=&#39;?page=Annotation&feature=fig|85698.109.peg.2744&#39; target=_blank>fig|85698.109.peg.2744</a>, <a href=&#39;?page=Annotation&feature=fig|85698.109.peg.5965&#39; target=_blank>fig|85698.109.peg.5965</a>	yes	<a href=&#39;?page=Annotation&feature=fig|762376.5.peg.2636&#39; target=_blank>fig|762376.5.peg.2636</a>, <a href=&#39;?page=Annotation&feature=fig|762376.5.peg.4901&#39; target=_blank>fig|762376.5.peg.4901</a>	yes
A and B	Dihydrolipoamide dehydrogenase of branched-chain alpha-keto acid dehydrogenase (EC 1.8.1.4)	Valine degradation	Branched-chain amino acids	Amino Acids and Derivatives	<a href=&#39;?page=Annotation&feature=fig|85698.109.peg.164&#39; target=_blank>fig|85698.109.peg.164</a>, <a href=&#39;?page=Annotation&feature=fig|85698.109.peg.2755&#39; target=_blank>fig|85698.109.peg.2755</a>	yes	<a href=&#39;?page=Annotation&feature=fig|762376.5.peg.2637&#39; target=_blank>fig|762376.5.peg.2637</a>, <a href=&#39;?page=Annotation&feature=fig|762376.5.peg.4893&#39; target=_blank>fig|762376.5.peg.4893</a>	yes
A and B	Enoyl-CoA hydratase (EC 4.2.1.17)	Valine degradation	Branched-chain amino acids	Amino Acids and Derivatives	<a href=&#39;?page=Annotation&feature=fig|85698.109.peg.83&#39; target=_blank>fig|85698.109.peg.83</a>, <a href=&#39;?page=Annotation&feature=fig|85698.109.peg.428&#39; target=_blank>fig|85698.109.peg.428</a>, <a href=&#39;?page=Annotation&feature=fig|85698.109.peg.785&#39; target=_blank>fig|85698.109.peg.785</a>, <a href=&#39;?page=Annotation&feature=fig|85698.109.peg.968&#39; target=_blank>fig|…	yes	<a href=&#39;?page=Annotation&feature=fig|762376.5.peg.1296&#39; target=_blank>fig|762376.5.peg.1296</a>, <a href=&#39;?page=Annotation&feature=fig|762376.5.peg.1689&#39; target=_blank>fig|762376.5.peg.1689</a>, <a href=&#39;?page=Annotation&feature=fig|762376.5.peg.1765&#39; target=_blank>fig|762376.5.peg.1765</a>, <a href=&#39;?page=Annotation&feature=fig|762376.5.peg.2627&#39; target=_blank>fi…	yes
A and B	Methylmalonate-semialdehyde dehydrogenase (EC 1.2.1.27)	Valine degradation	Branched-chain amino acids	Amino Acids and Derivatives	<a href=&#39;?page=Annotation&feature=fig|85698.109.peg.1397&#39; target=_blank>fig|85698.109.peg.1397</a>, <a href=&#39;?page=Annotation&feature=fig|85698.109.peg.3628&#39; target=_blank>fig|85698.109.peg.3628</a>, <a href=&#39;?page=Annotation&feature=fig|85698.109.peg.5249&#39; target=_blank>fig|85698.109.peg.5249</a>	yes	<a href=&#39;?page=Annotation&feature=fig|762376.5.peg.1150&#39; target=_blank>fig|762376.5.peg.1150</a>, <a href=&#39;?page=Annotation&feature=fig|762376.5.peg.1571&#39; target=_blank>fig|762376.5.peg.1571</a>, <a href=&#39;?page=Annotation&feature=fig|762376.5.peg.5633&#39; target=_blank>fig|762376.5.peg.5633</a>	yes
A and B	Probable acyl-CoA dehydrogenase (EC 1.3.99.3)	Valine degradation	Branched-chain amino acids	Amino Acids and Derivatives	<a href=&#39;?page=Annotation&feature=fig|85698.109.peg.5446&#39; target=_blank>fig|85698.109.peg.5446</a>	yes	<a href=&#39;?page=Annotation&feature=fig|762376.5.peg.3372&#39; target=_blank>fig|762376.5.peg.3372</a>	yes
A and B	Transcriptional regulator BkdR of isoleucine and valine catabolism operon	Valine degradation	Branched-chain amino acids	Amino Acids and Derivatives	<a href=&#39;?page=Annotation&feature=fig|85698.109.peg.6210&#39; target=_blank>fig|85698.109.peg.6210</a>	yes	<a href=&#39;?page=Annotation&feature=fig|762376.5.peg.2298&#39; target=_blank>fig|762376.5.peg.2298</a>	yes
A	Acyl-CoA dehydrogenase, short-chain specific (EC 1.3.99.2)	Isoleucine degradation	Branched-chain amino acids	Amino Acids and Derivatives	<a href=&#39;?page=Annotation&feature=fig|85698.109.peg.2693&#39; target=_blank>fig|85698.109.peg.2693</a>	yes	<input type=&#39;button&#39; class=&#39;button&#39; value=&#39;find&#39; onclick=&#39;window.open("?page=SearchGene&fr=Acyl-CoA dehydrogenase, short-chain specific (EC 1.3.99.2)&organism=762376.5&subsystem=Isoleucine_degradation&template_gene=fig|85698.109.peg.2693");&#39;>	no
A	Acetoacetyl-CoA synthetase [leucine] (EC 6.2.1.16)	Leucine Degradation and HMG-CoA Metabolism	Branched-chain amino acids	Amino Acids and Derivatives	<a href=&#39;?page=Annotation&feature=fig|85698.109.peg.54&#39; target=_blank>fig|85698.109.peg.54</a>	yes	<input type=&#39;button&#39; class=&#39;button&#39; value=&#39;find&#39; onclick=&#39;window.open("?page=SearchGene&fr=Acetoacetyl-CoA synthetase [leucine] (EC 6.2.1.16)&organism=762376.5&subsystem=Leucine_Degradation_and_HMG-CoA_Metabolism&template_gene=fig|85698.109.peg.54");&#39;>	no
A and B	Asparagine synthetase [glutamine-hydrolyzing] (EC 6.3.5.4)	Glutamate and Aspartate uptake in Bacteria	Glutamine, glutamate, aspartate, asparagine; ammonia assimilation	Amino Acids and Derivatives	<a href=&#39;?page=Annotation&feature=fig|85698.109.peg.2503&#39; target=_blank>fig|85698.109.peg.2503</a>	yes	<a href=&#39;?page=Annotation&feature=fig|762376.5.peg.5619&#39; target=_blank>fig|762376.5.peg.5619</a>	yes
A and B	Glutamate Aspartate periplasmic binding protein precursor GltI (TC 3.A.1.3.4)	Glutamate and Aspartate uptake in Bacteria	Glutamine, glutamate, aspartate, asparagine; ammonia assimilation	Amino Acids and Derivatives	<a href=&#39;?page=Annotation&feature=fig|85698.109.peg.718&#39; target=_blank>fig|85698.109.peg.718</a>, <a href=&#39;?page=Annotation&feature=fig|85698.109.peg.728&#39; target=_blank>fig|85698.109.peg.728</a>, <a href=&#39;?page=Annotation&feature=fig|85698.109.peg.2118&#39; target=_blank>fig|85698.109.peg.2118</a>, <a href=&#39;?page=Annotation&feature=fig|85698.109.peg.2535&#39; target=_blank…	yes	<a href=&#39;?page=Annotation&feature=fig|762376.5.peg.31&#39; target=_blank>fig|762376.5.peg.31</a>, <a href=&#39;?page=Annotation&feature=fig|762376.5.peg.3878&#39; target=_blank>fig|762376.5.peg.3878</a>, <a href=&#39;?page=Annotation&feature=fig|762376.5.peg.5056&#39; target=_blank>fig|762376.5.peg.5056</a>, <a href=&#39;?page=Annotation&feature=fig|762376.5.peg.5360&#39; target=_blank>fig|76…	yes
A and B	Glutamate Aspartate transport ATP-binding protein GltL (TC 3.A.1.3.4)	Glutamate and Aspartate uptake in Bacteria	Glutamine, glutamate, aspartate, asparagine; ammonia assimilation	Amino Acids and Derivatives	<a href=&#39;?page=Annotation&feature=fig|85698.109.peg.1194&#39; target=_blank>fig|85698.109.peg.1194</a>, <a href=&#39;?page=Annotation&feature=fig|85698.109.peg.3671&#39; target=_blank>fig|85698.109.peg.3671</a>, <a href=&#39;?page=Annotation&feature=fig|85698.109.peg.6217&#39; target=_blank>fig|85698.109.peg.6217</a>	yes	<a href=&#39;?page=Annotation&feature=fig|762376.5.peg.34&#39; target=_blank>fig|762376.5.peg.34</a>, <a href=&#39;?page=Annotation&feature=fig|762376.5.peg.3875&#39; target=_blank>fig|762376.5.peg.3875</a>	yes
A and B	Glutamate Aspartate transport system permease protein GltJ (TC 3.A.1.3.4)	Glutamate and Aspartate uptake in Bacteria	Glutamine, glutamate, aspartate, asparagine; ammonia assimilation	Amino Acids and Derivatives	<a href=&#39;?page=Annotation&feature=fig|85698.109.peg.2534&#39; target=_blank>fig|85698.109.peg.2534</a>, <a href=&#39;?page=Annotation&feature=fig|85698.109.peg.3198&#39; target=_blank>fig|85698.109.peg.3198</a>	yes	<a href=&#39;?page=Annotation&feature=fig|762376.5.peg.32&#39; target=_blank>fig|762376.5.peg.32</a>, <a href=&#39;?page=Annotation&feature=fig|762376.5.peg.3877&#39; target=_blank>fig|762376.5.peg.3877</a>, <a href=&#39;?page=Annotation&feature=fig|762376.5.peg.5926&#39; target=_blank>fig|762376.5.peg.5926</a>, <a href=&#39;?page=Annotation&feature=fig|762376.5.peg.7&#39; target=_blank>fig|76237…	yes
A and B	Glutamate Aspartate transport system permease protein GltK (TC 3.A.1.3.4)	Glutamate and Aspartate uptake in Bacteria	Glutamine, glutamate, aspartate, asparagine; ammonia assimilation	Amino Acids and Derivatives	<a href=&#39;?page=Annotation&feature=fig|85698.109.peg.2533&#39; target=_blank>fig|85698.109.peg.2533</a>, <a href=&#39;?page=Annotation&feature=fig|85698.109.peg.3199&#39; target=_blank>fig|85698.109.peg.3199</a>, <a href=&#39;?page=Annotation&feature=fig|85698.109.peg.3672&#39; target=_blank>fig|85698.109.peg.3672</a>	yes	<a href=&#39;?page=Annotation&feature=fig|762376.5.peg.33&#39; target=_blank>fig|762376.5.peg.33</a>, <a href=&#39;?page=Annotation&feature=fig|762376.5.peg.3876&#39; target=_blank>fig|762376.5.peg.3876</a>, <a href=&#39;?page=Annotation&feature=fig|762376.5.peg.5925&#39; target=_blank>fig|762376.5.peg.5925</a>, <a href=&#39;?page=Annotation&feature=fig|762376.5.peg.8&#39; target=_blank>fig|76237…	yes
A and B	Sodium/glutamate symport protein	Glutamate and Aspartate uptake in Bacteria	Glutamine, glutamate, aspartate, asparagine; ammonia assimilation	Amino Acids and Derivatives	<a href=&#39;?page=Annotation&feature=fig|85698.109.peg.3819&#39; target=_blank>fig|85698.109.peg.3819</a>	yes	<a href=&#39;?page=Annotation&feature=fig|762376.5.peg.5070&#39; target=_blank>fig|762376.5.peg.5070</a>	yes
A and B	NAD-specific glutamate dehydrogenase (EC 1.4.1.2)	Glutamate dehydrogenases	Glutamine, glutamate, aspartate, asparagine; ammonia assimilation	Amino Acids and Derivatives	<a href=&#39;?page=Annotation&feature=fig|85698.109.peg.741&#39; target=_blank>fig|85698.109.peg.741</a>, <a href=&#39;?page=Annotation&feature=fig|85698.109.peg.2143&#39; target=_blank>fig|85698.109.peg.2143</a>, <a href=&#39;?page=Annotation&feature=fig|85698.109.peg.2144&#39; target=_blank>fig|85698.109.peg.2144</a>	yes	<a href=&#39;?page=Annotation&feature=fig|762376.5.peg.2870&#39; target=_blank>fig|762376.5.peg.2870</a>	yes
A and B	NADP-specific glutamate dehydrogenase (EC 1.4.1.4)	Glutamate dehydrogenases	Glutamine, glutamate, aspartate, asparagine; ammonia assimilation	Amino Acids and Derivatives	<a href=&#39;?page=Annotation&feature=fig|85698.109.peg.741&#39; target=_blank>fig|85698.109.peg.741</a>, <a href=&#39;?page=Annotation&feature=fig|85698.109.peg.2143&#39; target=_blank>fig|85698.109.peg.2143</a>, <a href=&#39;?page=Annotation&feature=fig|85698.109.peg.2144&#39; target=_blank>fig|85698.109.peg.2144</a>, <a href=&#39;?page=Annotation&feature=fig|85698.109.peg.3347&#39; target=_bla…	yes	<a href=&#39;?page=Annotation&feature=fig|762376.5.peg.2870&#39; target=_blank>fig|762376.5.peg.2870</a>, <a href=&#39;?page=Annotation&feature=fig|762376.5.peg.6188&#39; target=_blank>fig|762376.5.peg.6188</a>	yes
A and B	Asparagine synthetase [glutamine-hydrolyzing] (EC 6.3.5.4)	Glutamine, Glutamate, Aspartate and Asparagine Biosynthesis	Glutamine, glutamate, aspartate, asparagine; ammonia assimilation	Amino Acids and Derivatives	<a href=&#39;?page=Annotation&feature=fig|85698.109.peg.2503&#39; target=_blank>fig|85698.109.peg.2503</a>	yes	<a href=&#39;?page=Annotation&feature=fig|762376.5.peg.5619&#39; target=_blank>fig|762376.5.peg.5619</a>	yes
A and B	Aspartate aminotransferase (EC 2.6.1.1)	Glutamine, Glutamate, Aspartate and Asparagine Biosynthesis	Glutamine, glutamate, aspartate, asparagine; ammonia assimilation	Amino Acids and Derivatives	<a href=&#39;?page=Annotation&feature=fig|85698.109.peg.69&#39; target=_blank>fig|85698.109.peg.69</a>, <a href=&#39;?page=Annotation&feature=fig|85698.109.peg.185&#39; target=_blank>fig|85698.109.peg.185</a>, <a href=&#39;?page=Annotation&feature=fig|85698.109.peg.674&#39; target=_blank>fig|85698.109.peg.674</a>, <a href=&#39;?page=Annotation&feature=fig|85698.109.peg.1188&#39; target=_blank>fig…	yes	<a href=&#39;?page=Annotation&feature=fig|762376.5.peg.1349&#39; target=_blank>fig|762376.5.peg.1349</a>, <a href=&#39;?page=Annotation&feature=fig|762376.5.peg.1847&#39; target=_blank>fig|762376.5.peg.1847</a>, <a href=&#39;?page=Annotation&feature=fig|762376.5.peg.2393&#39; target=_blank>fig|762376.5.peg.2393</a>, <a href=&#39;?page=Annotation&feature=fig|762376.5.peg.2906&#39; target=_blank>fi…	yes
A and B	Aspartate racemase (EC 5.1.1.13)	Glutamine, Glutamate, Aspartate and Asparagine Biosynthesis	Glutamine, glutamate, aspartate, asparagine; ammonia assimilation	Amino Acids and Derivatives	<a href=&#39;?page=Annotation&feature=fig|85698.109.peg.1206&#39; target=_blank>fig|85698.109.peg.1206</a>, <a href=&#39;?page=Annotation&feature=fig|85698.109.peg.2719&#39; target=_blank>fig|85698.109.peg.2719</a>, <a href=&#39;?page=Annotation&feature=fig|85698.109.peg.4818&#39; target=_blank>fig|85698.109.peg.4818</a>	yes	<a href=&#39;?page=Annotation&feature=fig|762376.5.peg.2380&#39; target=_blank>fig|762376.5.peg.2380</a>, <a href=&#39;?page=Annotation&feature=fig|762376.5.peg.3328&#39; target=_blank>fig|762376.5.peg.3328</a>	yes
A and B	Ferredoxin-dependent glutamate synthase (EC 1.4.7.1)	Glutamine, Glutamate, Aspartate and Asparagine Biosynthesis	Glutamine, glutamate, aspartate, asparagine; ammonia assimilation	Amino Acids and Derivatives	<a href=&#39;?page=Annotation&feature=fig|85698.109.peg.2545&#39; target=_blank>fig|85698.109.peg.2545</a>	yes	<a href=&#39;?page=Annotation&feature=fig|762376.5.peg.1947&#39; target=_blank>fig|762376.5.peg.1947</a>	yes
A and B	Glutamate synthase [NADPH] large chain (EC 1.4.1.13)	Glutamine, Glutamate, Aspartate and Asparagine Biosynthesis	Glutamine, glutamate, aspartate, asparagine; ammonia assimilation	Amino Acids and Derivatives	<a href=&#39;?page=Annotation&feature=fig|85698.109.peg.5005&#39; target=_blank>fig|85698.109.peg.5005</a>	yes	<a href=&#39;?page=Annotation&feature=fig|762376.5.peg.205&#39; target=_blank>fig|762376.5.peg.205</a>	yes
A and B	Glutamate synthase [NADPH] small chain (EC 1.4.1.13)	Glutamine, Glutamate, Aspartate and Asparagine Biosynthesis	Glutamine, glutamate, aspartate, asparagine; ammonia assimilation	Amino Acids and Derivatives	<a href=&#39;?page=Annotation&feature=fig|85698.109.peg.5004&#39; target=_blank>fig|85698.109.peg.5004</a>	yes	<a href=&#39;?page=Annotation&feature=fig|762376.5.peg.204&#39; target=_blank>fig|762376.5.peg.204</a>	yes
A and B	Glutamine synthetase type I (EC 6.3.1.2)	Glutamine, Glutamate, Aspartate and Asparagine Biosynthesis	Glutamine, glutamate, aspartate, asparagine; ammonia assimilation	Amino Acids and Derivatives	<a href=&#39;?page=Annotation&feature=fig|85698.109.peg.4736&#39; target=_blank>fig|85698.109.peg.4736</a>	yes	<a href=&#39;?page=Annotation&feature=fig|762376.5.peg.3367&#39; target=_blank>fig|762376.5.peg.3367</a>	yes
A and B	Leucine-responsive regulatory protein, regulator for leucine (or lrp) regulon and high-affinity branched-chain amino acid transport system	Glutamine, Glutamate, Aspartate and Asparagine Biosynthesis	Glutamine, glutamate, aspartate, asparagine; ammonia assimilation	Amino Acids and Derivatives	<a href=&#39;?page=Annotation&feature=fig|85698.109.peg.230&#39; target=_blank>fig|85698.109.peg.230</a>, <a href=&#39;?page=Annotation&feature=fig|85698.109.peg.4732&#39; target=_blank>fig|85698.109.peg.4732</a>, <a href=&#39;?page=Annotation&feature=fig|85698.109.peg.4733&#39; target=_blank>fig|85698.109.peg.4733</a>, <a href=&#39;?page=Annotation&feature=fig|85698.109.peg.5010&#39; target=_bla…	yes	<a href=&#39;?page=Annotation&feature=fig|762376.5.peg.1640&#39; target=_blank>fig|762376.5.peg.1640</a>, <a href=&#39;?page=Annotation&feature=fig|762376.5.peg.2878&#39; target=_blank>fig|762376.5.peg.2878</a>, <a href=&#39;?page=Annotation&feature=fig|762376.5.peg.740&#39; target=_blank>fig|762376.5.peg.740</a>	yes
A and B	NAD-specific glutamate dehydrogenase (EC 1.4.1.2)	Glutamine, Glutamate, Aspartate and Asparagine Biosynthesis	Glutamine, glutamate, aspartate, asparagine; ammonia assimilation	Amino Acids and Derivatives	<a href=&#39;?page=Annotation&feature=fig|85698.109.peg.741&#39; target=_blank>fig|85698.109.peg.741</a>, <a href=&#39;?page=Annotation&feature=fig|85698.109.peg.2143&#39; target=_blank>fig|85698.109.peg.2143</a>, <a href=&#39;?page=Annotation&feature=fig|85698.109.peg.2144&#39; target=_blank>fig|85698.109.peg.2144</a>	yes	<a href=&#39;?page=Annotation&feature=fig|762376.5.peg.2870&#39; target=_blank>fig|762376.5.peg.2870</a>	yes
A and B	NADP-specific glutamate dehydrogenase (EC 1.4.1.4)	Glutamine, Glutamate, Aspartate and Asparagine Biosynthesis	Glutamine, glutamate, aspartate, asparagine; ammonia assimilation	Amino Acids and Derivatives	<a href=&#39;?page=Annotation&feature=fig|85698.109.peg.741&#39; target=_blank>fig|85698.109.peg.741</a>, <a href=&#39;?page=Annotation&feature=fig|85698.109.peg.2143&#39; target=_blank>fig|85698.109.peg.2143</a>, <a href=&#39;?page=Annotation&feature=fig|85698.109.peg.2144&#39; target=_blank>fig|85698.109.peg.2144</a>, <a href=&#39;?page=Annotation&feature=fig|85698.109.peg.3347&#39; target=_bla…	yes	<a href=&#39;?page=Annotation&feature=fig|762376.5.peg.2870&#39; target=_blank>fig|762376.5.peg.2870</a>, <a href=&#39;?page=Annotation&feature=fig|762376.5.peg.6188&#39; target=_blank>fig|762376.5.peg.6188</a>	yes
A and B	glutamine synthetase family protein	Glutamine, Glutamate, Aspartate and Asparagine Biosynthesis	Glutamine, glutamate, aspartate, asparagine; ammonia assimilation	Amino Acids and Derivatives	<a href=&#39;?page=Annotation&feature=fig|85698.109.peg.2635&#39; target=_blank>fig|85698.109.peg.2635</a>	yes	<a href=&#39;?page=Annotation&feature=fig|762376.5.peg.6490&#39; target=_blank>fig|762376.5.peg.6490</a>	yes
A and B	Glutamine synthetase type I (EC 6.3.1.2)	Glutamine synthetases	Glutamine, glutamate, aspartate, asparagine; ammonia assimilation	Amino Acids and Derivatives	<a href=&#39;?page=Annotation&feature=fig|85698.109.peg.4736&#39; target=_blank>fig|85698.109.peg.4736</a>	yes	<a href=&#39;?page=Annotation&feature=fig|762376.5.peg.3367&#39; target=_blank>fig|762376.5.peg.3367</a>	yes
A	Aspartate ammonia-lyase (EC 4.3.1.1)	Glutamine, Glutamate, Aspartate and Asparagine Biosynthesis	Glutamine, glutamate, aspartate, asparagine; ammonia assimilation	Amino Acids and Derivatives	<a href=&#39;?page=Annotation&feature=fig|85698.109.peg.781&#39; target=_blank>fig|85698.109.peg.781</a>	yes	<input type=&#39;button&#39; class=&#39;button&#39; value=&#39;find&#39; onclick=&#39;window.open("?page=SearchGene&fr=Aspartate ammonia-lyase (EC 4.3.1.1)&organism=762376.5&subsystem=Glutamine,_Glutamate,_Aspartate_and_Asparagine_Biosynthesis&template_gene=fig|85698.109.peg.781");&#39;>	no
B	Glutamate racemase (EC 5.1.1.3)	Glutamine, Glutamate, Aspartate and Asparagine Biosynthesis	Glutamine, glutamate, aspartate, asparagine; ammonia assimilation	Amino Acids and Derivatives	<input type=&#39;button&#39; value=&#39;find&#39; onclick=&#39;window.open("?page=SearchGene&fr=Glutamate racemase (EC 5.1.1.3)&organism=85698.109&subsystem=Glutamine,_Glutamate,_Aspartate_and_Asparagine_Biosynthesis&template_gene=fig|762376.5.peg.5199");&#39;>	no	<a href=&#39;?page=Annotation&feature=fig|762376.5.peg.5199&#39; target=_blank>fig|762376.5.peg.5199</a>	yes
B	L-asparaginase (EC 3.5.1.1)	Glutamine, Glutamate, Aspartate and Asparagine Biosynthesis	Glutamine, glutamate, aspartate, asparagine; ammonia assimilation	Amino Acids and Derivatives	<input type=&#39;button&#39; value=&#39;find&#39; onclick=&#39;window.open("?page=SearchGene&fr=L-asparaginase (EC 3.5.1.1)&organism=85698.109&subsystem=Glutamine,_Glutamate,_Aspartate_and_Asparagine_Biosynthesis&template_gene=fig|762376.5.peg.4764");&#39;>	no	<a href=&#39;?page=Annotation&feature=fig|762376.5.peg.4764&#39; target=_blank>fig|762376.5.peg.4764</a>, <a href=&#39;?page=Annotation&feature=fig|762376.5.peg.6500&#39; target=_blank>fig|762376.5.peg.6500</a>	yes
A and B	Conserved hypothetical protein (perhaps related to histidine degradation)	Histidine Degradation	Histidine Metabolism	Amino Acids and Derivatives	<a href=&#39;?page=Annotation&feature=fig|85698.109.peg.6107&#39; target=_blank>fig|85698.109.peg.6107</a>	yes	<a href=&#39;?page=Annotation&feature=fig|762376.5.peg.284&#39; target=_blank>fig|762376.5.peg.284</a>	yes
A and B	Formiminoglutamase (EC 3.5.3.8)	Histidine Degradation	Histidine Metabolism	Amino Acids and Derivatives	<a href=&#39;?page=Annotation&feature=fig|85698.109.peg.2145&#39; target=_blank>fig|85698.109.peg.2145</a>	yes	<a href=&#39;?page=Annotation&feature=fig|762376.5.peg.2869&#39; target=_blank>fig|762376.5.peg.2869</a>	yes
A and B	Histidine ammonia-lyase (EC 4.3.1.3)	Histidine Degradation	Histidine Metabolism	Amino Acids and Derivatives	<a href=&#39;?page=Annotation&feature=fig|85698.109.peg.639&#39; target=_blank>fig|85698.109.peg.639</a>, <a href=&#39;?page=Annotation&feature=fig|85698.109.peg.640&#39; target=_blank>fig|85698.109.peg.640</a>, <a href=&#39;?page=Annotation&feature=fig|85698.109.peg.5915&#39; target=_blank>fig|85698.109.peg.5915</a>, <a href=&#39;?page=Annotation&feature=fig|85698.109.peg.6110&#39; target=_blank…	yes	<a href=&#39;?page=Annotation&feature=fig|762376.5.peg.2501&#39; target=_blank>fig|762376.5.peg.2501</a>, <a href=&#39;?page=Annotation&feature=fig|762376.5.peg.287&#39; target=_blank>fig|762376.5.peg.287</a>, <a href=&#39;?page=Annotation&feature=fig|762376.5.peg.3656&#39; target=_blank>fig|762376.5.peg.3656</a>	yes
A and B	Histidine utilization repressor	Histidine Degradation	Histidine Metabolism	Amino Acids and Derivatives	<a href=&#39;?page=Annotation&feature=fig|85698.109.peg.1561&#39; target=_blank>fig|85698.109.peg.1561</a>, <a href=&#39;?page=Annotation&feature=fig|85698.109.peg.6106&#39; target=_blank>fig|85698.109.peg.6106</a>	yes	<a href=&#39;?page=Annotation&feature=fig|762376.5.peg.283&#39; target=_blank>fig|762376.5.peg.283</a>	yes
A and B	Imidazolonepropionase (EC 3.5.2.7)	Histidine Degradation	Histidine Metabolism	Amino Acids and Derivatives	<a href=&#39;?page=Annotation&feature=fig|85698.109.peg.6111&#39; target=_blank>fig|85698.109.peg.6111</a>	yes	<a href=&#39;?page=Annotation&feature=fig|762376.5.peg.288&#39; target=_blank>fig|762376.5.peg.288</a>	yes
A and B	N-formylglutamate deformylase (EC 3.5.1.68)	Histidine Degradation	Histidine Metabolism	Amino Acids and Derivatives	<a href=&#39;?page=Annotation&feature=fig|85698.109.peg.600&#39; target=_blank>fig|85698.109.peg.600</a>, <a href=&#39;?page=Annotation&feature=fig|85698.109.peg.646&#39; target=_blank>fig|85698.109.peg.646</a>, <a href=&#39;?page=Annotation&feature=fig|85698.109.peg.1132&#39; target=_blank>fig|85698.109.peg.1132</a>, <a href=&#39;?page=Annotation&feature=fig|85698.109.peg.1169&#39; target=_blank…	yes	<a href=&#39;?page=Annotation&feature=fig|762376.5.peg.2576&#39; target=_blank>fig|762376.5.peg.2576</a>	yes
A and B	Urocanate hydratase (EC 4.2.1.49)	Histidine Degradation	Histidine Metabolism	Amino Acids and Derivatives	<a href=&#39;?page=Annotation&feature=fig|85698.109.peg.5918&#39; target=_blank>fig|85698.109.peg.5918</a>, <a href=&#39;?page=Annotation&feature=fig|85698.109.peg.6108&#39; target=_blank>fig|85698.109.peg.6108</a>	yes	<a href=&#39;?page=Annotation&feature=fig|762376.5.peg.2507&#39; target=_blank>fig|762376.5.peg.2507</a>, <a href=&#39;?page=Annotation&feature=fig|762376.5.peg.285&#39; target=_blank>fig|762376.5.peg.285</a>	yes
B	Imidazole glycerol phosphate synthase cyclase subunit (EC 4.1.3.-)	Histidine Biosynthesis	Histidine Metabolism	Amino Acids and Derivatives	<input type=&#39;button&#39; value=&#39;find&#39; onclick=&#39;window.open("?page=SearchGene&fr=Imidazole glycerol phosphate synthase cyclase subunit (EC 4.1.3.-)&organism=85698.109&subsystem=Histidine_Biosynthesis&template_gene=fig|762376.5.peg.183");&#39;>	no	<a href=&#39;?page=Annotation&feature=fig|762376.5.peg.183&#39; target=_blank>fig|762376.5.peg.183</a>, <a href=&#39;?page=Annotation&feature=fig|762376.5.peg.6308&#39; target=_blank>fig|762376.5.peg.6308</a>	yes
A and B	Cys regulon transcriptional activator CysB	Cysteine Biosynthesis	Lysine, threonine, methionine, and cysteine	Amino Acids and Derivatives	<a href=&#39;?page=Annotation&feature=fig|85698.109.peg.1650&#39; target=_blank>fig|85698.109.peg.1650</a>, <a href=&#39;?page=Annotation&feature=fig|85698.109.peg.5473&#39; target=_blank>fig|85698.109.peg.5473</a>	yes	<a href=&#39;?page=Annotation&feature=fig|762376.5.peg.1288&#39; target=_blank>fig|762376.5.peg.1288</a>, <a href=&#39;?page=Annotation&feature=fig|762376.5.peg.5352&#39; target=_blank>fig|762376.5.peg.5352</a>, <a href=&#39;?page=Annotation&feature=fig|762376.5.peg.5736&#39; target=_blank>fig|762376.5.peg.5736</a>	yes
A and B	Cysteine synthase B (EC 2.5.1.47)	Cysteine Biosynthesis	Lysine, threonine, methionine, and cysteine	Amino Acids and Derivatives	<a href=&#39;?page=Annotation&feature=fig|85698.109.peg.347&#39; target=_blank>fig|85698.109.peg.347</a>	yes	<a href=&#39;?page=Annotation&feature=fig|762376.5.peg.1721&#39; target=_blank>fig|762376.5.peg.1721</a>	yes
A and B	Serine acetyltransferase (EC 2.3.1.30)	Cysteine Biosynthesis	Lysine, threonine, methionine, and cysteine	Amino Acids and Derivatives	<a href=&#39;?page=Annotation&feature=fig|85698.109.peg.1645&#39; target=_blank>fig|85698.109.peg.1645</a>	yes	<a href=&#39;?page=Annotation&feature=fig|762376.5.peg.4486&#39; target=_blank>fig|762376.5.peg.4486</a>	yes
A and B	Sulfate adenylyltransferase subunit 1 (EC 2.7.7.4)	Cysteine Biosynthesis	Lysine, threonine, methionine, and cysteine	Amino Acids and Derivatives	<a href=&#39;?page=Annotation&feature=fig|85698.109.peg.3712&#39; target=_blank>fig|85698.109.peg.3712</a>	yes	<a href=&#39;?page=Annotation&feature=fig|762376.5.peg.1744&#39; target=_blank>fig|762376.5.peg.1744</a>	yes
A and B	Sulfate adenylyltransferase subunit 2 (EC 2.7.7.4)	Cysteine Biosynthesis	Lysine, threonine, methionine, and cysteine	Amino Acids and Derivatives	<a href=&#39;?page=Annotation&feature=fig|85698.109.peg.3713&#39; target=_blank>fig|85698.109.peg.3713</a>	yes	<a href=&#39;?page=Annotation&feature=fig|762376.5.peg.1743&#39; target=_blank>fig|762376.5.peg.1743</a>	yes
A and B	Sulfate and thiosulfate binding protein CysP	Cysteine Biosynthesis	Lysine, threonine, methionine, and cysteine	Amino Acids and Derivatives	<a href=&#39;?page=Annotation&feature=fig|85698.109.peg.3060&#39; target=_blank>fig|85698.109.peg.3060</a>	yes	<a href=&#39;?page=Annotation&feature=fig|762376.5.peg.1738&#39; target=_blank>fig|762376.5.peg.1738</a>	yes
A and B	Sulfate and thiosulfate import ATP-binding protein CysA (EC 3.6.3.25)	Cysteine Biosynthesis	Lysine, threonine, methionine, and cysteine	Amino Acids and Derivatives	<a href=&#39;?page=Annotation&feature=fig|85698.109.peg.3057&#39; target=_blank>fig|85698.109.peg.3057</a>	yes	<a href=&#39;?page=Annotation&feature=fig|762376.5.peg.1741&#39; target=_blank>fig|762376.5.peg.1741</a>	yes
A and B	Sulfate permease	Cysteine Biosynthesis	Lysine, threonine, methionine, and cysteine	Amino Acids and Derivatives	<a href=&#39;?page=Annotation&feature=fig|85698.109.peg.1999&#39; target=_blank>fig|85698.109.peg.1999</a>, <a href=&#39;?page=Annotation&feature=fig|85698.109.peg.2009&#39; target=_blank>fig|85698.109.peg.2009</a>, <a href=&#39;?page=Annotation&feature=fig|85698.109.peg.4560&#39; target=_blank>fig|85698.109.peg.4560</a>, <a href=&#39;?page=Annotation&feature=fig|85698.109.peg.5747&#39; target=_b…	yes	<a href=&#39;?page=Annotation&feature=fig|762376.5.peg.4815&#39; target=_blank>fig|762376.5.peg.4815</a>, <a href=&#39;?page=Annotation&feature=fig|762376.5.peg.5116&#39; target=_blank>fig|762376.5.peg.5116</a>, <a href=&#39;?page=Annotation&feature=fig|762376.5.peg.922&#39; target=_blank>fig|762376.5.peg.922</a>	yes
A and B	Sulfate transport system permease protein CysT	Cysteine Biosynthesis	Lysine, threonine, methionine, and cysteine	Amino Acids and Derivatives	<a href=&#39;?page=Annotation&feature=fig|85698.109.peg.3059&#39; target=_blank>fig|85698.109.peg.3059</a>	yes	<a href=&#39;?page=Annotation&feature=fig|762376.5.peg.1739&#39; target=_blank>fig|762376.5.peg.1739</a>	yes
A and B	Sulfate transport system permease protein CysW	Cysteine Biosynthesis	Lysine, threonine, methionine, and cysteine	Amino Acids and Derivatives	<a href=&#39;?page=Annotation&feature=fig|85698.109.peg.3058&#39; target=_blank>fig|85698.109.peg.3058</a>	yes	<a href=&#39;?page=Annotation&feature=fig|762376.5.peg.1740&#39; target=_blank>fig|762376.5.peg.1740</a>	yes
A and B	Sulfite reductase [NADPH] hemoprotein beta-component (EC 1.8.1.2)	Cysteine Biosynthesis	Lysine, threonine, methionine, and cysteine	Amino Acids and Derivatives	<a href=&#39;?page=Annotation&feature=fig|85698.109.peg.5042&#39; target=_blank>fig|85698.109.peg.5042</a>	yes	<a href=&#39;?page=Annotation&feature=fig|762376.5.peg.517&#39; target=_blank>fig|762376.5.peg.517</a>	yes
A and B	2,3,4,5-tetrahydropyridine-2,6-dicarboxylate N-succinyltransferase (EC 2.3.1.117)	Lysine Biosynthesis DAP Pathway	Lysine, threonine, methionine, and cysteine	Amino Acids and Derivatives	<a href=&#39;?page=Annotation&feature=fig|85698.109.peg.3421&#39; target=_blank>fig|85698.109.peg.3421</a>, <a href=&#39;?page=Annotation&feature=fig|85698.109.peg.5959&#39; target=_blank>fig|85698.109.peg.5959</a>	yes	<a href=&#39;?page=Annotation&feature=fig|762376.5.peg.388&#39; target=_blank>fig|762376.5.peg.388</a>, <a href=&#39;?page=Annotation&feature=fig|762376.5.peg.4070&#39; target=_blank>fig|762376.5.peg.4070</a>	yes
A and B	4-hydroxy-tetrahydrodipicolinate reductase (EC 1.17.1.8)	Lysine Biosynthesis DAP Pathway	Lysine, threonine, methionine, and cysteine	Amino Acids and Derivatives	<a href=&#39;?page=Annotation&feature=fig|85698.109.peg.5118&#39; target=_blank>fig|85698.109.peg.5118</a>	yes	<a href=&#39;?page=Annotation&feature=fig|762376.5.peg.1157&#39; target=_blank>fig|762376.5.peg.1157</a>	yes
A and B	4-hydroxy-tetrahydrodipicolinate synthase (EC 4.3.3.7)	Lysine Biosynthesis DAP Pathway	Lysine, threonine, methionine, and cysteine	Amino Acids and Derivatives	<a href=&#39;?page=Annotation&feature=fig|85698.109.peg.1727&#39; target=_blank>fig|85698.109.peg.1727</a>, <a href=&#39;?page=Annotation&feature=fig|85698.109.peg.2282&#39; target=_blank>fig|85698.109.peg.2282</a>, <a href=&#39;?page=Annotation&feature=fig|85698.109.peg.2639&#39; target=_blank>fig|85698.109.peg.2639</a>, <a href=&#39;?page=Annotation&feature=fig|85698.109.peg.4495&#39; target=_b…	yes	<a href=&#39;?page=Annotation&feature=fig|762376.5.peg.1185&#39; target=_blank>fig|762376.5.peg.1185</a>, <a href=&#39;?page=Annotation&feature=fig|762376.5.peg.4608&#39; target=_blank>fig|762376.5.peg.4608</a>, <a href=&#39;?page=Annotation&feature=fig|762376.5.peg.5776&#39; target=_blank>fig|762376.5.peg.5776</a>, <a href=&#39;?page=Annotation&feature=fig|762376.5.peg.5822&#39; target=_blank>fi…	yes
A and B	Aspartate-semialdehyde dehydrogenase (EC 1.2.1.11)	Lysine Biosynthesis DAP Pathway	Lysine, threonine, methionine, and cysteine	Amino Acids and Derivatives	<a href=&#39;?page=Annotation&feature=fig|85698.109.peg.1909&#39; target=_blank>fig|85698.109.peg.1909</a>, <a href=&#39;?page=Annotation&feature=fig|85698.109.peg.1910&#39; target=_blank>fig|85698.109.peg.1910</a>	yes	<a href=&#39;?page=Annotation&feature=fig|762376.5.peg.2230&#39; target=_blank>fig|762376.5.peg.2230</a>	yes
A and B	Aspartokinase (EC 2.7.2.4)	Lysine Biosynthesis DAP Pathway	Lysine, threonine, methionine, and cysteine	Amino Acids and Derivatives	<a href=&#39;?page=Annotation&feature=fig|85698.109.peg.39&#39; target=_blank>fig|85698.109.peg.39</a>	yes	<a href=&#39;?page=Annotation&feature=fig|762376.5.peg.4545&#39; target=_blank>fig|762376.5.peg.4545</a>	yes
A and B	Diaminopimelate decarboxylase (EC 4.1.1.20)	Lysine Biosynthesis DAP Pathway	Lysine, threonine, methionine, and cysteine	Amino Acids and Derivatives	<a href=&#39;?page=Annotation&feature=fig|85698.109.peg.836&#39; target=_blank>fig|85698.109.peg.836</a>, <a href=&#39;?page=Annotation&feature=fig|85698.109.peg.4943&#39; target=_blank>fig|85698.109.peg.4943</a>	yes	<a href=&#39;?page=Annotation&feature=fig|762376.5.peg.4162&#39; target=_blank>fig|762376.5.peg.4162</a>, <a href=&#39;?page=Annotation&feature=fig|762376.5.peg.6385&#39; target=_blank>fig|762376.5.peg.6385</a>	yes
A and B	Diaminopimelate epimerase (EC 5.1.1.7)	Lysine Biosynthesis DAP Pathway	Lysine, threonine, methionine, and cysteine	Amino Acids and Derivatives	<a href=&#39;?page=Annotation&feature=fig|85698.109.peg.923&#39; target=_blank>fig|85698.109.peg.923</a>, <a href=&#39;?page=Annotation&feature=fig|85698.109.peg.4502&#39; target=_blank>fig|85698.109.peg.4502</a>, <a href=&#39;?page=Annotation&feature=fig|85698.109.peg.5176&#39; target=_blank>fig|85698.109.peg.5176</a>	yes	<a href=&#39;?page=Annotation&feature=fig|762376.5.peg.6260&#39; target=_blank>fig|762376.5.peg.6260</a>	yes
A and B	N-acetyl-L,L-diaminopimelate deacetylase (EC 3.5.1.47)	Lysine Biosynthesis DAP Pathway	Lysine, threonine, methionine, and cysteine	Amino Acids and Derivatives	<a href=&#39;?page=Annotation&feature=fig|85698.109.peg.849&#39; target=_blank>fig|85698.109.peg.849</a>, <a href=&#39;?page=Annotation&feature=fig|85698.109.peg.1273&#39; target=_blank>fig|85698.109.peg.1273</a>, <a href=&#39;?page=Annotation&feature=fig|85698.109.peg.2572&#39; target=_blank>fig|85698.109.peg.2572</a>, <a href=&#39;?page=Annotation&feature=fig|85698.109.peg.3509&#39; target=_bla…	yes	<a href=&#39;?page=Annotation&feature=fig|762376.5.peg.4290&#39; target=_blank>fig|762376.5.peg.4290</a>, <a href=&#39;?page=Annotation&feature=fig|762376.5.peg.5807&#39; target=_blank>fig|762376.5.peg.5807</a>, <a href=&#39;?page=Annotation&feature=fig|762376.5.peg.6378&#39; target=_blank>fig|762376.5.peg.6378</a>	yes
A and B	N-succinyl-L,L-diaminopimelate aminotransferase alternative (EC 2.6.1.17)	Lysine Biosynthesis DAP Pathway	Lysine, threonine, methionine, and cysteine	Amino Acids and Derivatives	<a href=&#39;?page=Annotation&feature=fig|85698.109.peg.3420&#39; target=_blank>fig|85698.109.peg.3420</a>	yes	<a href=&#39;?page=Annotation&feature=fig|762376.5.peg.4069&#39; target=_blank>fig|762376.5.peg.4069</a>	yes
A and B	N-succinyl-L,L-diaminopimelate desuccinylase (EC 3.5.1.18)	Lysine Biosynthesis DAP Pathway	Lysine, threonine, methionine, and cysteine	Amino Acids and Derivatives	<a href=&#39;?page=Annotation&feature=fig|85698.109.peg.3422&#39; target=_blank>fig|85698.109.peg.3422</a>	yes	<a href=&#39;?page=Annotation&feature=fig|762376.5.peg.4071&#39; target=_blank>fig|762376.5.peg.4071</a>	yes
A and B	2,3,4,5-tetrahydropyridine-2,6-dicarboxylate N-succinyltransferase (EC 2.3.1.117)	Lysine Biosynthesis DAP Pathway, GJO scratch	Lysine, threonine, methionine, and cysteine	Amino Acids and Derivatives	<a href=&#39;?page=Annotation&feature=fig|85698.109.peg.3421&#39; target=_blank>fig|85698.109.peg.3421</a>, <a href=&#39;?page=Annotation&feature=fig|85698.109.peg.5959&#39; target=_blank>fig|85698.109.peg.5959</a>	yes	<a href=&#39;?page=Annotation&feature=fig|762376.5.peg.388&#39; target=_blank>fig|762376.5.peg.388</a>, <a href=&#39;?page=Annotation&feature=fig|762376.5.peg.4070&#39; target=_blank>fig|762376.5.peg.4070</a>	yes
A and B	4-hydroxy-tetrahydrodipicolinate reductase (EC 1.17.1.8)	Lysine Biosynthesis DAP Pathway, GJO scratch	Lysine, threonine, methionine, and cysteine	Amino Acids and Derivatives	<a href=&#39;?page=Annotation&feature=fig|85698.109.peg.5118&#39; target=_blank>fig|85698.109.peg.5118</a>	yes	<a href=&#39;?page=Annotation&feature=fig|762376.5.peg.1157&#39; target=_blank>fig|762376.5.peg.1157</a>	yes
A and B	4-hydroxy-tetrahydrodipicolinate synthase (EC 4.3.3.7)	Lysine Biosynthesis DAP Pathway, GJO scratch	Lysine, threonine, methionine, and cysteine	Amino Acids and Derivatives	<a href=&#39;?page=Annotation&feature=fig|85698.109.peg.1727&#39; target=_blank>fig|85698.109.peg.1727</a>, <a href=&#39;?page=Annotation&feature=fig|85698.109.peg.2282&#39; target=_blank>fig|85698.109.peg.2282</a>, <a href=&#39;?page=Annotation&feature=fig|85698.109.peg.2639&#39; target=_blank>fig|85698.109.peg.2639</a>, <a href=&#39;?page=Annotation&feature=fig|85698.109.peg.4495&#39; target=_b…	yes	<a href=&#39;?page=Annotation&feature=fig|762376.5.peg.1185&#39; target=_blank>fig|762376.5.peg.1185</a>, <a href=&#39;?page=Annotation&feature=fig|762376.5.peg.4608&#39; target=_blank>fig|762376.5.peg.4608</a>, <a href=&#39;?page=Annotation&feature=fig|762376.5.peg.5776&#39; target=_blank>fig|762376.5.peg.5776</a>, <a href=&#39;?page=Annotation&feature=fig|762376.5.peg.5822&#39; target=_blank>fi…	yes
A and B	Aspartate-semialdehyde dehydrogenase (EC 1.2.1.11)	Lysine Biosynthesis DAP Pathway, GJO scratch	Lysine, threonine, methionine, and cysteine	Amino Acids and Derivatives	<a href=&#39;?page=Annotation&feature=fig|85698.109.peg.1909&#39; target=_blank>fig|85698.109.peg.1909</a>, <a href=&#39;?page=Annotation&feature=fig|85698.109.peg.1910&#39; target=_blank>fig|85698.109.peg.1910</a>	yes	<a href=&#39;?page=Annotation&feature=fig|762376.5.peg.2230&#39; target=_blank>fig|762376.5.peg.2230</a>	yes
A and B	Aspartokinase (EC 2.7.2.4)	Lysine Biosynthesis DAP Pathway, GJO scratch	Lysine, threonine, methionine, and cysteine	Amino Acids and Derivatives	<a href=&#39;?page=Annotation&feature=fig|85698.109.peg.39&#39; target=_blank>fig|85698.109.peg.39</a>	yes	<a href=&#39;?page=Annotation&feature=fig|762376.5.peg.4545&#39; target=_blank>fig|762376.5.peg.4545</a>	yes
A and B	Diaminopimelate decarboxylase (EC 4.1.1.20)	Lysine Biosynthesis DAP Pathway, GJO scratch	Lysine, threonine, methionine, and cysteine	Amino Acids and Derivatives	<a href=&#39;?page=Annotation&feature=fig|85698.109.peg.836&#39; target=_blank>fig|85698.109.peg.836</a>, <a href=&#39;?page=Annotation&feature=fig|85698.109.peg.4943&#39; target=_blank>fig|85698.109.peg.4943</a>	yes	<a href=&#39;?page=Annotation&feature=fig|762376.5.peg.4162&#39; target=_blank>fig|762376.5.peg.4162</a>, <a href=&#39;?page=Annotation&feature=fig|762376.5.peg.6385&#39; target=_blank>fig|762376.5.peg.6385</a>	yes
A and B	Diaminopimelate epimerase (EC 5.1.1.7)	Lysine Biosynthesis DAP Pathway, GJO scratch	Lysine, threonine, methionine, and cysteine	Amino Acids and Derivatives	<a href=&#39;?page=Annotation&feature=fig|85698.109.peg.923&#39; target=_blank>fig|85698.109.peg.923</a>, <a href=&#39;?page=Annotation&feature=fig|85698.109.peg.4502&#39; target=_blank>fig|85698.109.peg.4502</a>, <a href=&#39;?page=Annotation&feature=fig|85698.109.peg.5176&#39; target=_blank>fig|85698.109.peg.5176</a>	yes	<a href=&#39;?page=Annotation&feature=fig|762376.5.peg.6260&#39; target=_blank>fig|762376.5.peg.6260</a>	yes
A and B	N-acetyl-L,L-diaminopimelate deacetylase (EC 3.5.1.47)	Lysine Biosynthesis DAP Pathway, GJO scratch	Lysine, threonine, methionine, and cysteine	Amino Acids and Derivatives	<a href=&#39;?page=Annotation&feature=fig|85698.109.peg.849&#39; target=_blank>fig|85698.109.peg.849</a>, <a href=&#39;?page=Annotation&feature=fig|85698.109.peg.1273&#39; target=_blank>fig|85698.109.peg.1273</a>, <a href=&#39;?page=Annotation&feature=fig|85698.109.peg.2572&#39; target=_blank>fig|85698.109.peg.2572</a>, <a href=&#39;?page=Annotation&feature=fig|85698.109.peg.3509&#39; target=_bla…	yes	<a href=&#39;?page=Annotation&feature=fig|762376.5.peg.4290&#39; target=_blank>fig|762376.5.peg.4290</a>, <a href=&#39;?page=Annotation&feature=fig|762376.5.peg.5807&#39; target=_blank>fig|762376.5.peg.5807</a>, <a href=&#39;?page=Annotation&feature=fig|762376.5.peg.6378&#39; target=_blank>fig|762376.5.peg.6378</a>	yes
A and B	N-succinyl-L,L-diaminopimelate aminotransferase alternative (EC 2.6.1.17)	Lysine Biosynthesis DAP Pathway, GJO scratch	Lysine, threonine, methionine, and cysteine	Amino Acids and Derivatives	<a href=&#39;?page=Annotation&feature=fig|85698.109.peg.3420&#39; target=_blank>fig|85698.109.peg.3420</a>	yes	<a href=&#39;?page=Annotation&feature=fig|762376.5.peg.4069&#39; target=_blank>fig|762376.5.peg.4069</a>	yes
A and B	N-succinyl-L,L-diaminopimelate desuccinylase (EC 3.5.1.18)	Lysine Biosynthesis DAP Pathway, GJO scratch	Lysine, threonine, methionine, and cysteine	Amino Acids and Derivatives	<a href=&#39;?page=Annotation&feature=fig|85698.109.peg.3422&#39; target=_blank>fig|85698.109.peg.3422</a>	yes	<a href=&#39;?page=Annotation&feature=fig|762376.5.peg.4071&#39; target=_blank>fig|762376.5.peg.4071</a>	yes
A and B	L-lysine permease	Lysine degradation	Lysine, threonine, methionine, and cysteine	Amino Acids and Derivatives	<a href=&#39;?page=Annotation&feature=fig|85698.109.peg.3271&#39; target=_blank>fig|85698.109.peg.3271</a>	yes	<a href=&#39;?page=Annotation&feature=fig|762376.5.peg.2236&#39; target=_blank>fig|762376.5.peg.2236</a>, <a href=&#39;?page=Annotation&feature=fig|762376.5.peg.2388&#39; target=_blank>fig|762376.5.peg.2388</a>	yes
A and B	Lysine decarboxylase (EC 4.1.1.18)	Lysine degradation	Lysine, threonine, methionine, and cysteine	Amino Acids and Derivatives	<a href=&#39;?page=Annotation&feature=fig|85698.109.peg.4664&#39; target=_blank>fig|85698.109.peg.4664</a>, <a href=&#39;?page=Annotation&feature=fig|85698.109.peg.6044&#39; target=_blank>fig|85698.109.peg.6044</a>	yes	<a href=&#39;?page=Annotation&feature=fig|762376.5.peg.5649&#39; target=_blank>fig|762376.5.peg.5649</a>, <a href=&#39;?page=Annotation&feature=fig|762376.5.peg.5789&#39; target=_blank>fig|762376.5.peg.5789</a>	yes
A and B	5,10-methylenetetrahydrofolate reductase (EC 1.5.1.20)	Methionine Biosynthesis	Lysine, threonine, methionine, and cysteine	Amino Acids and Derivatives	<a href=&#39;?page=Annotation&feature=fig|85698.109.peg.3747&#39; target=_blank>fig|85698.109.peg.3747</a>	yes	<a href=&#39;?page=Annotation&feature=fig|762376.5.peg.6243&#39; target=_blank>fig|762376.5.peg.6243</a>	yes
A and B	5-methyltetrahydrofolate--homocysteine methyltransferase (EC 2.1.1.13)	Methionine Biosynthesis	Lysine, threonine, methionine, and cysteine	Amino Acids and Derivatives	<a href=&#39;?page=Annotation&feature=fig|85698.109.peg.2150&#39; target=_blank>fig|85698.109.peg.2150</a>	yes	<a href=&#39;?page=Annotation&feature=fig|762376.5.peg.511&#39; target=_blank>fig|762376.5.peg.511</a>	yes
A and B	5-methyltetrahydropteroyltriglutamate--homocysteine methyltransferase (EC 2.1.1.14)	Methionine Biosynthesis	Lysine, threonine, methionine, and cysteine	Amino Acids and Derivatives	<a href=&#39;?page=Annotation&feature=fig|85698.109.peg.2356&#39; target=_blank>fig|85698.109.peg.2356</a>, <a href=&#39;?page=Annotation&feature=fig|85698.109.peg.2967&#39; target=_blank>fig|85698.109.peg.2967</a>, <a href=&#39;?page=Annotation&feature=fig|85698.109.peg.2975&#39; target=_blank>fig|85698.109.peg.2975</a>, <a href=&#39;?page=Annotation&feature=fig|85698.109.peg.2976&#39; target=_b…	yes	<a href=&#39;?page=Annotation&feature=fig|762376.5.peg.1868&#39; target=_blank>fig|762376.5.peg.1868</a>, <a href=&#39;?page=Annotation&feature=fig|762376.5.peg.2547&#39; target=_blank>fig|762376.5.peg.2547</a>	yes
A and B	Adenosylhomocysteinase (EC 3.3.1.1)	Methionine Biosynthesis	Lysine, threonine, methionine, and cysteine	Amino Acids and Derivatives	<a href=&#39;?page=Annotation&feature=fig|85698.109.peg.4969&#39; target=_blank>fig|85698.109.peg.4969</a>, <a href=&#39;?page=Annotation&feature=fig|85698.109.peg.5485&#39; target=_blank>fig|85698.109.peg.5485</a>	yes	<a href=&#39;?page=Annotation&feature=fig|762376.5.peg.6245&#39; target=_blank>fig|762376.5.peg.6245</a>	yes
A and B	Cystathionine beta-lyase (EC 4.4.1.8)	Methionine Biosynthesis	Lysine, threonine, methionine, and cysteine	Amino Acids and Derivatives	<a href=&#39;?page=Annotation&feature=fig|85698.109.peg.1660&#39; target=_blank>fig|85698.109.peg.1660</a>, <a href=&#39;?page=Annotation&feature=fig|85698.109.peg.1726&#39; target=_blank>fig|85698.109.peg.1726</a>, <a href=&#39;?page=Annotation&feature=fig|85698.109.peg.3458&#39; target=_blank>fig|85698.109.peg.3458</a>, <a href=&#39;?page=Annotation&feature=fig|85698.109.peg.3965&#39; target=_b…	yes	<a href=&#39;?page=Annotation&feature=fig|762376.5.peg.122&#39; target=_blank>fig|762376.5.peg.122</a>, <a href=&#39;?page=Annotation&feature=fig|762376.5.peg.3043&#39; target=_blank>fig|762376.5.peg.3043</a>, <a href=&#39;?page=Annotation&feature=fig|762376.5.peg.5823&#39; target=_blank>fig|762376.5.peg.5823</a>, <a href=&#39;?page=Annotation&feature=fig|762376.5.peg.6497&#39; target=_blank>fig|…	yes
A and B	Cystathionine gamma-synthase (EC 2.5.1.48)	Methionine Biosynthesis	Lysine, threonine, methionine, and cysteine	Amino Acids and Derivatives	<a href=&#39;?page=Annotation&feature=fig|85698.109.peg.6062&#39; target=_blank>fig|85698.109.peg.6062</a>	yes	<a href=&#39;?page=Annotation&feature=fig|762376.5.peg.3693&#39; target=_blank>fig|762376.5.peg.3693</a>	yes
A and B	Homoserine O-acetyltransferase (EC 2.3.1.31)	Methionine Biosynthesis	Lysine, threonine, methionine, and cysteine	Amino Acids and Derivatives	<a href=&#39;?page=Annotation&feature=fig|85698.109.peg.4774&#39; target=_blank>fig|85698.109.peg.4774</a>	yes	<a href=&#39;?page=Annotation&feature=fig|762376.5.peg.477&#39; target=_blank>fig|762376.5.peg.477</a>	yes
A and B	Homoserine dehydrogenase (EC 1.1.1.3)	Methionine Biosynthesis	Lysine, threonine, methionine, and cysteine	Amino Acids and Derivatives	<a href=&#39;?page=Annotation&feature=fig|85698.109.peg.4861&#39; target=_blank>fig|85698.109.peg.4861</a>, <a href=&#39;?page=Annotation&feature=fig|85698.109.peg.5725&#39; target=_blank>fig|85698.109.peg.5725</a>	yes	<a href=&#39;?page=Annotation&feature=fig|762376.5.peg.1898&#39; target=_blank>fig|762376.5.peg.1898</a>, <a href=&#39;?page=Annotation&feature=fig|762376.5.peg.5933&#39; target=_blank>fig|762376.5.peg.5933</a>	yes
A and B	Homoserine kinase (EC 2.7.1.39)	Methionine Biosynthesis	Lysine, threonine, methionine, and cysteine	Amino Acids and Derivatives	<a href=&#39;?page=Annotation&feature=fig|85698.109.peg.3798&#39; target=_blank>fig|85698.109.peg.3798</a>	yes	<a href=&#39;?page=Annotation&feature=fig|762376.5.peg.2205&#39; target=_blank>fig|762376.5.peg.2205</a>	yes
A and B	Methionine ABC transporter ATP-binding protein	Methionine Biosynthesis	Lysine, threonine, methionine, and cysteine	Amino Acids and Derivatives	<a href=&#39;?page=Annotation&feature=fig|85698.109.peg.1916&#39; target=_blank>fig|85698.109.peg.1916</a>, <a href=&#39;?page=Annotation&feature=fig|85698.109.peg.3688&#39; target=_blank>fig|85698.109.peg.3688</a>, <a href=&#39;?page=Annotation&feature=fig|85698.109.peg.3898&#39; target=_blank>fig|85698.109.peg.3898</a>, <a href=&#39;?page=Annotation&feature=fig|85698.109.peg.5633&#39; target=_b…	yes	<a href=&#39;?page=Annotation&feature=fig|762376.5.peg.4302&#39; target=_blank>fig|762376.5.peg.4302</a>, <a href=&#39;?page=Annotation&feature=fig|762376.5.peg.6290&#39; target=_blank>fig|762376.5.peg.6290</a>, <a href=&#39;?page=Annotation&feature=fig|762376.5.peg.816&#39; target=_blank>fig|762376.5.peg.816</a>	yes
A and B	Methionine ABC transporter permease protein	Methionine Biosynthesis	Lysine, threonine, methionine, and cysteine	Amino Acids and Derivatives	<a href=&#39;?page=Annotation&feature=fig|85698.109.peg.3689&#39; target=_blank>fig|85698.109.peg.3689</a>, <a href=&#39;?page=Annotation&feature=fig|85698.109.peg.3899&#39; target=_blank>fig|85698.109.peg.3899</a>	yes	<a href=&#39;?page=Annotation&feature=fig|762376.5.peg.4301&#39; target=_blank>fig|762376.5.peg.4301</a>, <a href=&#39;?page=Annotation&feature=fig|762376.5.peg.817&#39; target=_blank>fig|762376.5.peg.817</a>	yes
A and B	Methionine ABC transporter substrate-binding protein	Methionine Biosynthesis	Lysine, threonine, methionine, and cysteine	Amino Acids and Derivatives	<a href=&#39;?page=Annotation&feature=fig|85698.109.peg.1831&#39; target=_blank>fig|85698.109.peg.1831</a>, <a href=&#39;?page=Annotation&feature=fig|85698.109.peg.3690&#39; target=_blank>fig|85698.109.peg.3690</a>, <a href=&#39;?page=Annotation&feature=fig|85698.109.peg.3897&#39; target=_blank>fig|85698.109.peg.3897</a>, <a href=&#39;?page=Annotation&feature=fig|85698.109.peg.6013&#39; target=_b…	yes	<a href=&#39;?page=Annotation&feature=fig|762376.5.peg.3313&#39; target=_blank>fig|762376.5.peg.3313</a>, <a href=&#39;?page=Annotation&feature=fig|762376.5.peg.4303&#39; target=_blank>fig|762376.5.peg.4303</a>, <a href=&#39;?page=Annotation&feature=fig|762376.5.peg.6168&#39; target=_blank>fig|762376.5.peg.6168</a>, <a href=&#39;?page=Annotation&feature=fig|762376.5.peg.818&#39; target=_blank>fig…	yes
A and B	O-acetylhomoserine sulfhydrylase (EC 2.5.1.49)	Methionine Biosynthesis	Lysine, threonine, methionine, and cysteine	Amino Acids and Derivatives	<a href=&#39;?page=Annotation&feature=fig|85698.109.peg.563&#39; target=_blank>fig|85698.109.peg.563</a>, <a href=&#39;?page=Annotation&feature=fig|85698.109.peg.1388&#39; target=_blank>fig|85698.109.peg.1388</a>, <a href=&#39;?page=Annotation&feature=fig|85698.109.peg.5223&#39; target=_blank>fig|85698.109.peg.5223</a>	yes	<a href=&#39;?page=Annotation&feature=fig|762376.5.peg.1006&#39; target=_blank>fig|762376.5.peg.1006</a>, <a href=&#39;?page=Annotation&feature=fig|762376.5.peg.1956&#39; target=_blank>fig|762376.5.peg.1956</a>, <a href=&#39;?page=Annotation&feature=fig|762376.5.peg.2995&#39; target=_blank>fig|762376.5.peg.2995</a>	yes
A and B	O-succinylhomoserine sulfhydrylase (EC 2.5.1.48)	Methionine Biosynthesis	Lysine, threonine, methionine, and cysteine	Amino Acids and Derivatives	<a href=&#39;?page=Annotation&feature=fig|85698.109.peg.1388&#39; target=_blank>fig|85698.109.peg.1388</a>, <a href=&#39;?page=Annotation&feature=fig|85698.109.peg.5223&#39; target=_blank>fig|85698.109.peg.5223</a>	yes	<a href=&#39;?page=Annotation&feature=fig|762376.5.peg.1956&#39; target=_blank>fig|762376.5.peg.1956</a>, <a href=&#39;?page=Annotation&feature=fig|762376.5.peg.2995&#39; target=_blank>fig|762376.5.peg.2995</a>	yes
A and B	S-adenosylhomocysteine nucleosidase (EC 3.2.2.9)	Methionine Biosynthesis	Lysine, threonine, methionine, and cysteine	Amino Acids and Derivatives	<a href=&#39;?page=Annotation&feature=fig|85698.109.peg.1415&#39; target=_blank>fig|85698.109.peg.1415</a>	yes	<a href=&#39;?page=Annotation&feature=fig|762376.5.peg.5731&#39; target=_blank>fig|762376.5.peg.5731</a>	yes
A and B	S-adenosylmethionine synthetase (EC 2.5.1.6)	Methionine Biosynthesis	Lysine, threonine, methionine, and cysteine	Amino Acids and Derivatives	<a href=&#39;?page=Annotation&feature=fig|85698.109.peg.5217&#39; target=_blank>fig|85698.109.peg.5217</a>	yes	<a href=&#39;?page=Annotation&feature=fig|762376.5.peg.6256&#39; target=_blank>fig|762376.5.peg.6256</a>	yes
A and B	Serine acetyltransferase (EC 2.3.1.30)	Methionine Biosynthesis	Lysine, threonine, methionine, and cysteine	Amino Acids and Derivatives	<a href=&#39;?page=Annotation&feature=fig|85698.109.peg.1645&#39; target=_blank>fig|85698.109.peg.1645</a>	yes	<a href=&#39;?page=Annotation&feature=fig|762376.5.peg.4486&#39; target=_blank>fig|762376.5.peg.4486</a>	yes
A and B	Transcriptional activator MetR	Methionine Biosynthesis	Lysine, threonine, methionine, and cysteine	Amino Acids and Derivatives	<a href=&#39;?page=Annotation&feature=fig|85698.109.peg.184&#39; target=_blank>fig|85698.109.peg.184</a>, <a href=&#39;?page=Annotation&feature=fig|85698.109.peg.2518&#39; target=_blank>fig|85698.109.peg.2518</a>, <a href=&#39;?page=Annotation&feature=fig|85698.109.peg.2978&#39; target=_blank>fig|85698.109.peg.2978</a>, <a href=&#39;?page=Annotation&feature=fig|85698.109.peg.4893&#39; target=_bla…	yes	<a href=&#39;?page=Annotation&feature=fig|762376.5.peg.1867&#39; target=_blank>fig|762376.5.peg.1867</a>, <a href=&#39;?page=Annotation&feature=fig|762376.5.peg.2549&#39; target=_blank>fig|762376.5.peg.2549</a>	yes
A and B	Adenosylhomocysteinase (EC 3.3.1.1)	Methionine Degradation	Lysine, threonine, methionine, and cysteine	Amino Acids and Derivatives	<a href=&#39;?page=Annotation&feature=fig|85698.109.peg.4969&#39; target=_blank>fig|85698.109.peg.4969</a>, <a href=&#39;?page=Annotation&feature=fig|85698.109.peg.5485&#39; target=_blank>fig|85698.109.peg.5485</a>	yes	<a href=&#39;?page=Annotation&feature=fig|762376.5.peg.6245&#39; target=_blank>fig|762376.5.peg.6245</a>	yes
A and B	Methionine ABC transporter ATP-binding protein	Methionine Degradation	Lysine, threonine, methionine, and cysteine	Amino Acids and Derivatives	<a href=&#39;?page=Annotation&feature=fig|85698.109.peg.1916&#39; target=_blank>fig|85698.109.peg.1916</a>, <a href=&#39;?page=Annotation&feature=fig|85698.109.peg.3688&#39; target=_blank>fig|85698.109.peg.3688</a>, <a href=&#39;?page=Annotation&feature=fig|85698.109.peg.3898&#39; target=_blank>fig|85698.109.peg.3898</a>, <a href=&#39;?page=Annotation&feature=fig|85698.109.peg.5633&#39; target=_b…	yes	<a href=&#39;?page=Annotation&feature=fig|762376.5.peg.4302&#39; target=_blank>fig|762376.5.peg.4302</a>, <a href=&#39;?page=Annotation&feature=fig|762376.5.peg.6290&#39; target=_blank>fig|762376.5.peg.6290</a>, <a href=&#39;?page=Annotation&feature=fig|762376.5.peg.816&#39; target=_blank>fig|762376.5.peg.816</a>	yes
A and B	Methionine ABC transporter permease protein	Methionine Degradation	Lysine, threonine, methionine, and cysteine	Amino Acids and Derivatives	<a href=&#39;?page=Annotation&feature=fig|85698.109.peg.3689&#39; target=_blank>fig|85698.109.peg.3689</a>, <a href=&#39;?page=Annotation&feature=fig|85698.109.peg.3899&#39; target=_blank>fig|85698.109.peg.3899</a>	yes	<a href=&#39;?page=Annotation&feature=fig|762376.5.peg.4301&#39; target=_blank>fig|762376.5.peg.4301</a>, <a href=&#39;?page=Annotation&feature=fig|762376.5.peg.817&#39; target=_blank>fig|762376.5.peg.817</a>	yes
A and B	Methionine ABC transporter substrate-binding protein	Methionine Degradation	Lysine, threonine, methionine, and cysteine	Amino Acids and Derivatives	<a href=&#39;?page=Annotation&feature=fig|85698.109.peg.1831&#39; target=_blank>fig|85698.109.peg.1831</a>, <a href=&#39;?page=Annotation&feature=fig|85698.109.peg.3690&#39; target=_blank>fig|85698.109.peg.3690</a>, <a href=&#39;?page=Annotation&feature=fig|85698.109.peg.3897&#39; target=_blank>fig|85698.109.peg.3897</a>, <a href=&#39;?page=Annotation&feature=fig|85698.109.peg.6013&#39; target=_b…	yes	<a href=&#39;?page=Annotation&feature=fig|762376.5.peg.3313&#39; target=_blank>fig|762376.5.peg.3313</a>, <a href=&#39;?page=Annotation&feature=fig|762376.5.peg.4303&#39; target=_blank>fig|762376.5.peg.4303</a>, <a href=&#39;?page=Annotation&feature=fig|762376.5.peg.6168&#39; target=_blank>fig|762376.5.peg.6168</a>, <a href=&#39;?page=Annotation&feature=fig|762376.5.peg.818&#39; target=_blank>fig…	yes
A and B	Pyruvate dehydrogenase E1 component (EC 1.2.4.1)	Methionine Degradation	Lysine, threonine, methionine, and cysteine	Amino Acids and Derivatives	<a href=&#39;?page=Annotation&feature=fig|85698.109.peg.4404&#39; target=_blank>fig|85698.109.peg.4404</a>, <a href=&#39;?page=Annotation&feature=fig|85698.109.peg.5670&#39; target=_blank>fig|85698.109.peg.5670</a>, <a href=&#39;?page=Annotation&feature=fig|85698.109.peg.5671&#39; target=_blank>fig|85698.109.peg.5671</a>	yes	<a href=&#39;?page=Annotation&feature=fig|762376.5.peg.1634&#39; target=_blank>fig|762376.5.peg.1634</a>, <a href=&#39;?page=Annotation&feature=fig|762376.5.peg.2387&#39; target=_blank>fig|762376.5.peg.2387</a>, <a href=&#39;?page=Annotation&feature=fig|762376.5.peg.2732&#39; target=_blank>fig|762376.5.peg.2732</a>	yes
A and B	S-adenosylhomocysteine nucleosidase (EC 3.2.2.9)	Methionine Degradation	Lysine, threonine, methionine, and cysteine	Amino Acids and Derivatives	<a href=&#39;?page=Annotation&feature=fig|85698.109.peg.1415&#39; target=_blank>fig|85698.109.peg.1415</a>	yes	<a href=&#39;?page=Annotation&feature=fig|762376.5.peg.5731&#39; target=_blank>fig|762376.5.peg.5731</a>	yes
A and B	S-adenosylmethionine synthetase (EC 2.5.1.6)	Methionine Degradation	Lysine, threonine, methionine, and cysteine	Amino Acids and Derivatives	<a href=&#39;?page=Annotation&feature=fig|85698.109.peg.5217&#39; target=_blank>fig|85698.109.peg.5217</a>	yes	<a href=&#39;?page=Annotation&feature=fig|762376.5.peg.6256&#39; target=_blank>fig|762376.5.peg.6256</a>	yes
A and B	Aspartate aminotransferase (EC 2.6.1.1)	Threonine and Homoserine Biosynthesis	Lysine, threonine, methionine, and cysteine	Amino Acids and Derivatives	<a href=&#39;?page=Annotation&feature=fig|85698.109.peg.69&#39; target=_blank>fig|85698.109.peg.69</a>, <a href=&#39;?page=Annotation&feature=fig|85698.109.peg.185&#39; target=_blank>fig|85698.109.peg.185</a>, <a href=&#39;?page=Annotation&feature=fig|85698.109.peg.674&#39; target=_blank>fig|85698.109.peg.674</a>, <a href=&#39;?page=Annotation&feature=fig|85698.109.peg.1188&#39; target=_blank>fig…	yes	<a href=&#39;?page=Annotation&feature=fig|762376.5.peg.1349&#39; target=_blank>fig|762376.5.peg.1349</a>, <a href=&#39;?page=Annotation&feature=fig|762376.5.peg.1847&#39; target=_blank>fig|762376.5.peg.1847</a>, <a href=&#39;?page=Annotation&feature=fig|762376.5.peg.2393&#39; target=_blank>fig|762376.5.peg.2393</a>, <a href=&#39;?page=Annotation&feature=fig|762376.5.peg.2906&#39; target=_blank>fi…	yes
A and B	Aspartate-semialdehyde dehydrogenase (EC 1.2.1.11)	Threonine and Homoserine Biosynthesis	Lysine, threonine, methionine, and cysteine	Amino Acids and Derivatives	<a href=&#39;?page=Annotation&feature=fig|85698.109.peg.1909&#39; target=_blank>fig|85698.109.peg.1909</a>, <a href=&#39;?page=Annotation&feature=fig|85698.109.peg.1910&#39; target=_blank>fig|85698.109.peg.1910</a>	yes	<a href=&#39;?page=Annotation&feature=fig|762376.5.peg.2230&#39; target=_blank>fig|762376.5.peg.2230</a>	yes
A and B	Aspartokinase (EC 2.7.2.4)	Threonine and Homoserine Biosynthesis	Lysine, threonine, methionine, and cysteine	Amino Acids and Derivatives	<a href=&#39;?page=Annotation&feature=fig|85698.109.peg.39&#39; target=_blank>fig|85698.109.peg.39</a>	yes	<a href=&#39;?page=Annotation&feature=fig|762376.5.peg.4545&#39; target=_blank>fig|762376.5.peg.4545</a>	yes
A and B	Homoserine dehydrogenase (EC 1.1.1.3)	Threonine and Homoserine Biosynthesis	Lysine, threonine, methionine, and cysteine	Amino Acids and Derivatives	<a href=&#39;?page=Annotation&feature=fig|85698.109.peg.4861&#39; target=_blank>fig|85698.109.peg.4861</a>, <a href=&#39;?page=Annotation&feature=fig|85698.109.peg.5725&#39; target=_blank>fig|85698.109.peg.5725</a>	yes	<a href=&#39;?page=Annotation&feature=fig|762376.5.peg.1898&#39; target=_blank>fig|762376.5.peg.1898</a>, <a href=&#39;?page=Annotation&feature=fig|762376.5.peg.5933&#39; target=_blank>fig|762376.5.peg.5933</a>	yes
A and B	Homoserine kinase (EC 2.7.1.39)	Threonine and Homoserine Biosynthesis	Lysine, threonine, methionine, and cysteine	Amino Acids and Derivatives	<a href=&#39;?page=Annotation&feature=fig|85698.109.peg.3798&#39; target=_blank>fig|85698.109.peg.3798</a>	yes	<a href=&#39;?page=Annotation&feature=fig|762376.5.peg.2205&#39; target=_blank>fig|762376.5.peg.2205</a>	yes
A and B	Threonine synthase (EC 4.2.3.1)	Threonine and Homoserine Biosynthesis	Lysine, threonine, methionine, and cysteine	Amino Acids and Derivatives	<a href=&#39;?page=Annotation&feature=fig|85698.109.peg.4862&#39; target=_blank>fig|85698.109.peg.4862</a>	yes	<a href=&#39;?page=Annotation&feature=fig|762376.5.peg.1559&#39; target=_blank>fig|762376.5.peg.1559</a>, <a href=&#39;?page=Annotation&feature=fig|762376.5.peg.1899&#39; target=_blank>fig|762376.5.peg.1899</a>	yes
A and B	L-threonine 3-dehydrogenase (EC 1.1.1.103)	Threonine degradation	Lysine, threonine, methionine, and cysteine	Amino Acids and Derivatives	<a href=&#39;?page=Annotation&feature=fig|85698.109.peg.239&#39; target=_blank>fig|85698.109.peg.239</a>, <a href=&#39;?page=Annotation&feature=fig|85698.109.peg.1789&#39; target=_blank>fig|85698.109.peg.1789</a>	yes	<a href=&#39;?page=Annotation&feature=fig|762376.5.peg.1396&#39; target=_blank>fig|762376.5.peg.1396</a>	yes
A and B	Low-specificity L-threonine aldolase (EC 4.1.2.5)	Threonine degradation	Lysine, threonine, methionine, and cysteine	Amino Acids and Derivatives	<a href=&#39;?page=Annotation&feature=fig|85698.109.peg.4018&#39; target=_blank>fig|85698.109.peg.4018</a>, <a href=&#39;?page=Annotation&feature=fig|85698.109.peg.6006&#39; target=_blank>fig|85698.109.peg.6006</a>	yes	<a href=&#39;?page=Annotation&feature=fig|762376.5.peg.1580&#39; target=_blank>fig|762376.5.peg.1580</a>, <a href=&#39;?page=Annotation&feature=fig|762376.5.peg.35&#39; target=_blank>fig|762376.5.peg.35</a>	yes
A and B	Threonine dehydratase (EC 4.3.1.19)	Threonine degradation	Lysine, threonine, methionine, and cysteine	Amino Acids and Derivatives	<a href=&#39;?page=Annotation&feature=fig|85698.109.peg.3838&#39; target=_blank>fig|85698.109.peg.3838</a>, <a href=&#39;?page=Annotation&feature=fig|85698.109.peg.3839&#39; target=_blank>fig|85698.109.peg.3839</a>	yes	<a href=&#39;?page=Annotation&feature=fig|762376.5.peg.1243&#39; target=_blank>fig|762376.5.peg.1243</a>, <a href=&#39;?page=Annotation&feature=fig|762376.5.peg.3555&#39; target=_blank>fig|762376.5.peg.3555</a>	yes
A and B	Threonine dehydratase, catabolic (EC 4.3.1.19)	Threonine degradation	Lysine, threonine, methionine, and cysteine	Amino Acids and Derivatives	<a href=&#39;?page=Annotation&feature=fig|85698.109.peg.5079&#39; target=_blank>fig|85698.109.peg.5079</a>	yes	<a href=&#39;?page=Annotation&feature=fig|762376.5.peg.10&#39; target=_blank>fig|762376.5.peg.10</a>, <a href=&#39;?page=Annotation&feature=fig|762376.5.peg.989&#39; target=_blank>fig|762376.5.peg.989</a>	yes
A and B	low-specificity D-threonine aldolase	Threonine degradation	Lysine, threonine, methionine, and cysteine	Amino Acids and Derivatives	<a href=&#39;?page=Annotation&feature=fig|85698.109.peg.313&#39; target=_blank>fig|85698.109.peg.313</a>, <a href=&#39;?page=Annotation&feature=fig|85698.109.peg.3400&#39; target=_blank>fig|85698.109.peg.3400</a>, <a href=&#39;?page=Annotation&feature=fig|85698.109.peg.3602&#39; target=_blank>fig|85698.109.peg.3602</a>	yes	<a href=&#39;?page=Annotation&feature=fig|762376.5.peg.72&#39; target=_blank>fig|762376.5.peg.72</a>	yes
B	Phosphoadenylyl-sulfate reductase [thioredoxin] (EC 1.8.4.8)	Cysteine Biosynthesis	Lysine, threonine, methionine, and cysteine	Amino Acids and Derivatives	<input type=&#39;button&#39; value=&#39;find&#39; onclick=&#39;window.open("?page=SearchGene&fr=Phosphoadenylyl-sulfate reductase [thioredoxin] (EC 1.8.4.8)&organism=85698.109&subsystem=Cysteine_Biosynthesis&template_gene=fig|762376.5.peg.1742");&#39;>	no	<a href=&#39;?page=Annotation&feature=fig|762376.5.peg.1742&#39; target=_blank>fig|762376.5.peg.1742</a>	yes
B	2,3,4,5-tetrahydropyridine-2,6-dicarboxylate N-acetyltransferase (EC 2.3.1.89)	Lysine Biosynthesis DAP Pathway	Lysine, threonine, methionine, and cysteine	Amino Acids and Derivatives	<input type=&#39;button&#39; value=&#39;find&#39; onclick=&#39;window.open("?page=SearchGene&fr=2,3,4,5-tetrahydropyridine-2,6-dicarboxylate N-acetyltransferase (EC 2.3.1.89)&organism=85698.109&subsystem=Lysine_Biosynthesis_DAP_Pathway&template_gene=fig|762376.5.peg.6303");&#39;>	no	<a href=&#39;?page=Annotation&feature=fig|762376.5.peg.6303&#39; target=_blank>fig|762376.5.peg.6303</a>	yes
B	Methionine gamma-lyase (EC 4.4.1.11)	Methionine Degradation	Lysine, threonine, methionine, and cysteine	Amino Acids and Derivatives	<input type=&#39;button&#39; value=&#39;find&#39; onclick=&#39;window.open("?page=SearchGene&fr=Methionine gamma-lyase (EC 4.4.1.11)&organism=85698.109&subsystem=Methionine_Degradation&template_gene=fig|762376.5.peg.4300");&#39;>	no	<a href=&#39;?page=Annotation&feature=fig|762376.5.peg.4300&#39; target=_blank>fig|762376.5.peg.4300</a>	yes
B	Threonine dehydrogenase and related Zn-dependent dehydrogenases	Threonine degradation	Lysine, threonine, methionine, and cysteine	Amino Acids and Derivatives	<input type=&#39;button&#39; value=&#39;find&#39; onclick=&#39;window.open("?page=SearchGene&fr=Threonine dehydrogenase and related Zn-dependent dehydrogenases&organism=85698.109&subsystem=Threonine_degradation&template_gene=fig|762376.5.peg.3814");&#39;>	no	<a href=&#39;?page=Annotation&feature=fig|762376.5.peg.3814&#39; target=_blank>fig|762376.5.peg.3814</a>	yes
B	Transcriptional regulator GabR of GABA utilization (GntR family with aminotransferase-like domain)	Threonine degradation	Lysine, threonine, methionine, and cysteine	Amino Acids and Derivatives	<input type=&#39;button&#39; value=&#39;find&#39; onclick=&#39;window.open("?page=SearchGene&fr=Transcriptional regulator GabR of GABA utilization (GntR family with aminotransferase-like domain)&organism=85698.109&subsystem=Threonine_degradation&template_gene=fig|762376.5.peg.4480");&#39;>	no	<a href=&#39;?page=Annotation&feature=fig|762376.5.peg.4480&#39; target=_blank>fig|762376.5.peg.4480</a>	yes
A and B	1-pyrroline-4-hydroxy-2-carboxylate deaminase (EC 3.5.4.22)	Proline, 4-hydroxyproline uptake and utilization	Proline and 4-hydroxyproline	Amino Acids and Derivatives	<a href=&#39;?page=Annotation&feature=fig|85698.109.peg.3876&#39; target=_blank>fig|85698.109.peg.3876</a>, <a href=&#39;?page=Annotation&feature=fig|85698.109.peg.3877&#39; target=_blank>fig|85698.109.peg.3877</a>, <a href=&#39;?page=Annotation&feature=fig|85698.109.peg.5786&#39; target=_blank>fig|85698.109.peg.5786</a>	yes	<a href=&#39;?page=Annotation&feature=fig|762376.5.peg.3002&#39; target=_blank>fig|762376.5.peg.3002</a>, <a href=&#39;?page=Annotation&feature=fig|762376.5.peg.728&#39; target=_blank>fig|762376.5.peg.728</a>	yes
A and B	Delta-1-pyrroline-5-carboxylate dehydrogenase (EC 1.2.1.88)	Proline, 4-hydroxyproline uptake and utilization	Proline and 4-hydroxyproline	Amino Acids and Derivatives	<a href=&#39;?page=Annotation&feature=fig|85698.109.peg.119&#39; target=_blank>fig|85698.109.peg.119</a>, <a href=&#39;?page=Annotation&feature=fig|85698.109.peg.1127&#39; target=_blank>fig|85698.109.peg.1127</a>	yes	<a href=&#39;?page=Annotation&feature=fig|762376.5.peg.4131&#39; target=_blank>fig|762376.5.peg.4131</a>	yes
A and B	L-Proline/Glycine betaine transporter ProP	Proline, 4-hydroxyproline uptake and utilization	Proline and 4-hydroxyproline	Amino Acids and Derivatives	<a href=&#39;?page=Annotation&feature=fig|85698.109.peg.518&#39; target=_blank>fig|85698.109.peg.518</a>, <a href=&#39;?page=Annotation&feature=fig|85698.109.peg.1274&#39; target=_blank>fig|85698.109.peg.1274</a>, <a href=&#39;?page=Annotation&feature=fig|85698.109.peg.4877&#39; target=_blank>fig|85698.109.peg.4877</a>, <a href=&#39;?page=Annotation&feature=fig|85698.109.peg.4908&#39; target=_bla…	yes	<a href=&#39;?page=Annotation&feature=fig|762376.5.peg.2650&#39; target=_blank>fig|762376.5.peg.2650</a>, <a href=&#39;?page=Annotation&feature=fig|762376.5.peg.3146&#39; target=_blank>fig|762376.5.peg.3146</a>, <a href=&#39;?page=Annotation&feature=fig|762376.5.peg.4580&#39; target=_blank>fig|762376.5.peg.4580</a>	yes
A and B	Predicted regulator PutR for proline utilization, GntR family	Proline, 4-hydroxyproline uptake and utilization	Proline and 4-hydroxyproline	Amino Acids and Derivatives	<a href=&#39;?page=Annotation&feature=fig|85698.109.peg.1926&#39; target=_blank>fig|85698.109.peg.1926</a>, <a href=&#39;?page=Annotation&feature=fig|85698.109.peg.3299&#39; target=_blank>fig|85698.109.peg.3299</a>, <a href=&#39;?page=Annotation&feature=fig|85698.109.peg.5785&#39; target=_blank>fig|85698.109.peg.5785</a>	yes	<a href=&#39;?page=Annotation&feature=fig|762376.5.peg.301&#39; target=_blank>fig|762376.5.peg.301</a>, <a href=&#39;?page=Annotation&feature=fig|762376.5.peg.3599&#39; target=_blank>fig|762376.5.peg.3599</a>, <a href=&#39;?page=Annotation&feature=fig|762376.5.peg.4678&#39; target=_blank>fig|762376.5.peg.4678</a>	yes
A and B	Proline dehydrogenase (EC 1.5.99.8) (Proline oxidase)	Proline, 4-hydroxyproline uptake and utilization	Proline and 4-hydroxyproline	Amino Acids and Derivatives	<a href=&#39;?page=Annotation&feature=fig|85698.109.peg.119&#39; target=_blank>fig|85698.109.peg.119</a>, <a href=&#39;?page=Annotation&feature=fig|85698.109.peg.1127&#39; target=_blank>fig|85698.109.peg.1127</a>, <a href=&#39;?page=Annotation&feature=fig|85698.109.peg.4315&#39; target=_blank>fig|85698.109.peg.4315</a>	yes	<a href=&#39;?page=Annotation&feature=fig|762376.5.peg.2362&#39; target=_blank>fig|762376.5.peg.2362</a>, <a href=&#39;?page=Annotation&feature=fig|762376.5.peg.4131&#39; target=_blank>fig|762376.5.peg.4131</a>	yes
A and B	Proline iminopeptidase (EC 3.4.11.5)	Proline, 4-hydroxyproline uptake and utilization	Proline and 4-hydroxyproline	Amino Acids and Derivatives	<a href=&#39;?page=Annotation&feature=fig|85698.109.peg.1722&#39; target=_blank>fig|85698.109.peg.1722</a>	yes	<a href=&#39;?page=Annotation&feature=fig|762376.5.peg.5827&#39; target=_blank>fig|762376.5.peg.5827</a>	yes
A and B	Transcriptional repressor of PutA and PutP	Proline, 4-hydroxyproline uptake and utilization	Proline and 4-hydroxyproline	Amino Acids and Derivatives	<a href=&#39;?page=Annotation&feature=fig|85698.109.peg.119&#39; target=_blank>fig|85698.109.peg.119</a>, <a href=&#39;?page=Annotation&feature=fig|85698.109.peg.1127&#39; target=_blank>fig|85698.109.peg.1127</a>	yes	<a href=&#39;?page=Annotation&feature=fig|762376.5.peg.4131&#39; target=_blank>fig|762376.5.peg.4131</a>	yes
A	Proline racemase (EC 5.1.1.4)	Proline, 4-hydroxyproline uptake and utilization	Proline and 4-hydroxyproline	Amino Acids and Derivatives	<a href=&#39;?page=Annotation&feature=fig|85698.109.peg.4442&#39; target=_blank>fig|85698.109.peg.4442</a>	yes	<input type=&#39;button&#39; class=&#39;button&#39; value=&#39;find&#39; onclick=&#39;window.open("?page=SearchGene&fr=Proline racemase (EC 5.1.1.4)&organism=762376.5&subsystem=Proline,_4-hydroxyproline_uptake_and_utilization&template_gene=fig|85698.109.peg.4442");&#39;>	no
B	Pyrroline-5-carboxylate reductase (EC 1.5.1.2)	A Hypothetical Protein Related to Proline Metabolism	Proline and 4-hydroxyproline	Amino Acids and Derivatives	<input type=&#39;button&#39; value=&#39;find&#39; onclick=&#39;window.open("?page=SearchGene&fr=Pyrroline-5-carboxylate reductase (EC 1.5.1.2)&organism=85698.109&subsystem=A_Hypothetical_Protein_Related_to_Proline_Metabolism&template_gene=fig|762376.5.peg.3335");&#39;>	no	<a href=&#39;?page=Annotation&feature=fig|762376.5.peg.3335&#39; target=_blank>fig|762376.5.peg.3335</a>	yes
B	4-hydroxyproline epimerase (EC 5.1.1.8)	Proline, 4-hydroxyproline uptake and utilization	Proline and 4-hydroxyproline	Amino Acids and Derivatives	<input type=&#39;button&#39; value=&#39;find&#39; onclick=&#39;window.open("?page=SearchGene&fr=4-hydroxyproline epimerase (EC 5.1.1.8)&organism=85698.109&subsystem=Proline,_4-hydroxyproline_uptake_and_utilization&template_gene=fig|762376.5.peg.4856");&#39;>	no	<a href=&#39;?page=Annotation&feature=fig|762376.5.peg.4856&#39; target=_blank>fig|762376.5.peg.4856</a>	yes
B	Prolyl-tRNA synthetase (EC 6.1.1.15)	Proline, 4-hydroxyproline uptake and utilization	Proline and 4-hydroxyproline	Amino Acids and Derivatives	<input type=&#39;button&#39; value=&#39;find&#39; onclick=&#39;window.open("?page=SearchGene&fr=Prolyl-tRNA synthetase (EC 6.1.1.15)&organism=85698.109&subsystem=Proline,_4-hydroxyproline_uptake_and_utilization&template_gene=fig|762376.5.peg.752");&#39;>	no	<a href=&#39;?page=Annotation&feature=fig|762376.5.peg.752&#39; target=_blank>fig|762376.5.peg.752</a>	yes
A and B	Cytosine deaminase (EC 3.5.4.1)	Creatine and Creatinine Degradation	no subcategory	Amino Acids and Derivatives	<a href=&#39;?page=Annotation&feature=fig|85698.109.peg.4408&#39; target=_blank>fig|85698.109.peg.4408</a>	yes	<a href=&#39;?page=Annotation&feature=fig|762376.5.peg.1221&#39; target=_blank>fig|762376.5.peg.1221</a>, <a href=&#39;?page=Annotation&feature=fig|762376.5.peg.1980&#39; target=_blank>fig|762376.5.peg.1980</a>, <a href=&#39;?page=Annotation&feature=fig|762376.5.peg.42&#39; target=_blank>fig|762376.5.peg.42</a>, <a href=&#39;?page=Annotation&feature=fig|762376.5.peg.5749&#39; target=_blank>fig|76…	yes
A and B	N-carbamoylsarcosine amidase (EC 3.5.1.59)	Creatine and Creatinine Degradation	no subcategory	Amino Acids and Derivatives	<a href=&#39;?page=Annotation&feature=fig|85698.109.peg.478&#39; target=_blank>fig|85698.109.peg.478</a>, <a href=&#39;?page=Annotation&feature=fig|85698.109.peg.2114&#39; target=_blank>fig|85698.109.peg.2114</a>, <a href=&#39;?page=Annotation&feature=fig|85698.109.peg.2388&#39; target=_blank>fig|85698.109.peg.2388</a>	yes	<a href=&#39;?page=Annotation&feature=fig|762376.5.peg.2465&#39; target=_blank>fig|762376.5.peg.2465</a>, <a href=&#39;?page=Annotation&feature=fig|762376.5.peg.5974&#39; target=_blank>fig|762376.5.peg.5974</a>, <a href=&#39;?page=Annotation&feature=fig|762376.5.peg.6019&#39; target=_blank>fig|762376.5.peg.6019</a>	yes
A and B	N-methylhydantoinase A (EC 3.5.2.14)	Creatine and Creatinine Degradation	no subcategory	Amino Acids and Derivatives	<a href=&#39;?page=Annotation&feature=fig|85698.109.peg.11&#39; target=_blank>fig|85698.109.peg.11</a>, <a href=&#39;?page=Annotation&feature=fig|85698.109.peg.5758&#39; target=_blank>fig|85698.109.peg.5758</a>	yes	<a href=&#39;?page=Annotation&feature=fig|762376.5.peg.2704&#39; target=_blank>fig|762376.5.peg.2704</a>, <a href=&#39;?page=Annotation&feature=fig|762376.5.peg.4694&#39; target=_blank>fig|762376.5.peg.4694</a>	yes
A and B	N-methylhydantoinase B (EC 3.5.2.14)	Creatine and Creatinine Degradation	no subcategory	Amino Acids and Derivatives	<a href=&#39;?page=Annotation&feature=fig|85698.109.peg.851&#39; target=_blank>fig|85698.109.peg.851</a>	yes	<a href=&#39;?page=Annotation&feature=fig|762376.5.peg.2703&#39; target=_blank>fig|762376.5.peg.2703</a>, <a href=&#39;?page=Annotation&feature=fig|762376.5.peg.4695&#39; target=_blank>fig|762376.5.peg.4695</a>	yes
B	Cytosine permease	Creatine and Creatinine Degradation	no subcategory	Amino Acids and Derivatives	<input type=&#39;button&#39; value=&#39;find&#39; onclick=&#39;window.open("?page=SearchGene&fr=Cytosine permease&organism=85698.109&subsystem=Creatine_and_Creatinine_Degradation&template_gene=fig|762376.5.peg.4922");&#39;>	no	<a href=&#39;?page=Annotation&feature=fig|762376.5.peg.4922&#39; target=_blank>fig|762376.5.peg.4922</a>	yes
A and B	2-dehydro-3-deoxygluconate kinase (EC 2.7.1.45)	Entner-Doudoroff Pathway	Central carbohydrate metabolism	Carbohydrates	<a href=&#39;?page=Annotation&feature=fig|85698.109.peg.266&#39; target=_blank>fig|85698.109.peg.266</a>	yes	<a href=&#39;?page=Annotation&feature=fig|762376.5.peg.947&#39; target=_blank>fig|762376.5.peg.947</a>	yes
A and B	2-dehydro-3-deoxyphosphogluconate aldolase (EC 4.1.2.14)	Entner-Doudoroff Pathway	Central carbohydrate metabolism	Carbohydrates	<a href=&#39;?page=Annotation&feature=fig|85698.109.peg.265&#39; target=_blank>fig|85698.109.peg.265</a>	yes	<a href=&#39;?page=Annotation&feature=fig|762376.5.peg.946&#39; target=_blank>fig|762376.5.peg.946</a>	yes
A and B	Enolase (EC 4.2.1.11)	Entner-Doudoroff Pathway	Central carbohydrate metabolism	Carbohydrates	<a href=&#39;?page=Annotation&feature=fig|85698.109.peg.761&#39; target=_blank>fig|85698.109.peg.761</a>	yes	<a href=&#39;?page=Annotation&feature=fig|762376.5.peg.1608&#39; target=_blank>fig|762376.5.peg.1608</a>	yes
A and B	Gluconolactonase (EC 3.1.1.17)	Entner-Doudoroff Pathway	Central carbohydrate metabolism	Carbohydrates	<a href=&#39;?page=Annotation&feature=fig|85698.109.peg.5608&#39; target=_blank>fig|85698.109.peg.5608</a>	yes	<a href=&#39;?page=Annotation&feature=fig|762376.5.peg.4627&#39; target=_blank>fig|762376.5.peg.4627</a>	yes
A and B	Glucose 1-dehydrogenase (EC 1.1.1.47)	Entner-Doudoroff Pathway	Central carbohydrate metabolism	Carbohydrates	<a href=&#39;?page=Annotation&feature=fig|85698.109.peg.4538&#39; target=_blank>fig|85698.109.peg.4538</a>	yes	<a href=&#39;?page=Annotation&feature=fig|762376.5.peg.3497&#39; target=_blank>fig|762376.5.peg.3497</a>	yes
A and B	NAD-dependent glyceraldehyde-3-phosphate dehydrogenase (EC 1.2.1.12)	Entner-Doudoroff Pathway	Central carbohydrate metabolism	Carbohydrates	<a href=&#39;?page=Annotation&feature=fig|85698.109.peg.3454&#39; target=_blank>fig|85698.109.peg.3454</a>	yes	<a href=&#39;?page=Annotation&feature=fig|762376.5.peg.5118&#39; target=_blank>fig|762376.5.peg.5118</a>	yes
A and B	Phosphoglycerate kinase (EC 2.7.2.3)	Entner-Doudoroff Pathway	Central carbohydrate metabolism	Carbohydrates	<a href=&#39;?page=Annotation&feature=fig|85698.109.peg.3455&#39; target=_blank>fig|85698.109.peg.3455</a>, <a href=&#39;?page=Annotation&feature=fig|85698.109.peg.5064&#39; target=_blank>fig|85698.109.peg.5064</a>	yes	<a href=&#39;?page=Annotation&feature=fig|762376.5.peg.5117&#39; target=_blank>fig|762376.5.peg.5117</a>	yes
A and B	Phosphoglycerate mutase (EC 5.4.2.1)	Entner-Doudoroff Pathway	Central carbohydrate metabolism	Carbohydrates	<a href=&#39;?page=Annotation&feature=fig|85698.109.peg.4737&#39; target=_blank>fig|85698.109.peg.4737</a>	yes	<a href=&#39;?page=Annotation&feature=fig|762376.5.peg.6082&#39; target=_blank>fig|762376.5.peg.6082</a>	yes
A and B	Pyruvate kinase (EC 2.7.1.40)	Entner-Doudoroff Pathway	Central carbohydrate metabolism	Carbohydrates	<a href=&#39;?page=Annotation&feature=fig|85698.109.peg.2871&#39; target=_blank>fig|85698.109.peg.2871</a>	yes	<a href=&#39;?page=Annotation&feature=fig|762376.5.peg.870&#39; target=_blank>fig|762376.5.peg.870</a>	yes
A and B	D-Lactate dehydrogenase, cytochrome c-dependent (EC 1.1.2.4)	Glycolate, glyoxylate interconversions	Central carbohydrate metabolism	Carbohydrates	<a href=&#39;?page=Annotation&feature=fig|85698.109.peg.1641&#39; target=_blank>fig|85698.109.peg.1641</a>	yes	<a href=&#39;?page=Annotation&feature=fig|762376.5.peg.1908&#39; target=_blank>fig|762376.5.peg.1908</a>	yes
A and B	Glycolate dehydrogenase (EC 1.1.99.14), iron-sulfur subunit GlcF	Glycolate, glyoxylate interconversions	Central carbohydrate metabolism	Carbohydrates	<a href=&#39;?page=Annotation&feature=fig|85698.109.peg.312&#39; target=_blank>fig|85698.109.peg.312</a>, <a href=&#39;?page=Annotation&feature=fig|85698.109.peg.703&#39; target=_blank>fig|85698.109.peg.703</a>	yes	<a href=&#39;?page=Annotation&feature=fig|762376.5.peg.1911&#39; target=_blank>fig|762376.5.peg.1911</a>, <a href=&#39;?page=Annotation&feature=fig|762376.5.peg.4716&#39; target=_blank>fig|762376.5.peg.4716</a>	yes
A and B	Glycolate dehydrogenase (EC 1.1.99.14), subunit GlcD	Glycolate, glyoxylate interconversions	Central carbohydrate metabolism	Carbohydrates	<a href=&#39;?page=Annotation&feature=fig|85698.109.peg.1640&#39; target=_blank>fig|85698.109.peg.1640</a>	yes	<a href=&#39;?page=Annotation&feature=fig|762376.5.peg.1909&#39; target=_blank>fig|762376.5.peg.1909</a>	yes
A and B	Glycolate utilization operon transcriptional activator GlcC	Glycolate, glyoxylate interconversions	Central carbohydrate metabolism	Carbohydrates	<a href=&#39;?page=Annotation&feature=fig|85698.109.peg.4635&#39; target=_blank>fig|85698.109.peg.4635</a>	yes	<a href=&#39;?page=Annotation&feature=fig|762376.5.peg.6348&#39; target=_blank>fig|762376.5.peg.6348</a>	yes
A and B	Phosphoglycolate phosphatase (EC 3.1.3.18)	Glycolate, glyoxylate interconversions	Central carbohydrate metabolism	Carbohydrates	<a href=&#39;?page=Annotation&feature=fig|85698.109.peg.3204&#39; target=_blank>fig|85698.109.peg.3204</a>	yes	<a href=&#39;?page=Annotation&feature=fig|762376.5.peg.341&#39; target=_blank>fig|762376.5.peg.341</a>	yes
A and B	Enolase (EC 4.2.1.11)	Glycolysis and Gluconeogenesis	Central carbohydrate metabolism	Carbohydrates	<a href=&#39;?page=Annotation&feature=fig|85698.109.peg.761&#39; target=_blank>fig|85698.109.peg.761</a>	yes	<a href=&#39;?page=Annotation&feature=fig|762376.5.peg.1608&#39; target=_blank>fig|762376.5.peg.1608</a>	yes
A and B	Fructose-1,6-bisphosphatase, type I (EC 3.1.3.11)	Glycolysis and Gluconeogenesis	Central carbohydrate metabolism	Carbohydrates	<a href=&#39;?page=Annotation&feature=fig|85698.109.peg.4864&#39; target=_blank>fig|85698.109.peg.4864</a>	yes	<a href=&#39;?page=Annotation&feature=fig|762376.5.peg.1902&#39; target=_blank>fig|762376.5.peg.1902</a>	yes
A and B	Fructose-bisphosphate aldolase class II (EC 4.1.2.13)	Glycolysis and Gluconeogenesis	Central carbohydrate metabolism	Carbohydrates	<a href=&#39;?page=Annotation&feature=fig|85698.109.peg.3821&#39; target=_blank>fig|85698.109.peg.3821</a>, <a href=&#39;?page=Annotation&feature=fig|85698.109.peg.3822&#39; target=_blank>fig|85698.109.peg.3822</a>	yes	<a href=&#39;?page=Annotation&feature=fig|762376.5.peg.5068&#39; target=_blank>fig|762376.5.peg.5068</a>	yes
A and B	Glucose-6-phosphate isomerase (EC 5.3.1.9)	Glycolysis and Gluconeogenesis	Central carbohydrate metabolism	Carbohydrates	<a href=&#39;?page=Annotation&feature=fig|85698.109.peg.883&#39; target=_blank>fig|85698.109.peg.883</a>, <a href=&#39;?page=Annotation&feature=fig|85698.109.peg.5766&#39; target=_blank>fig|85698.109.peg.5766</a>	yes	<a href=&#39;?page=Annotation&feature=fig|762376.5.peg.4488&#39; target=_blank>fig|762376.5.peg.4488</a>, <a href=&#39;?page=Annotation&feature=fig|762376.5.peg.5615&#39; target=_blank>fig|762376.5.peg.5615</a>	yes
A and B	NAD-dependent glyceraldehyde-3-phosphate dehydrogenase (EC 1.2.1.12)	Glycolysis and Gluconeogenesis	Central carbohydrate metabolism	Carbohydrates	<a href=&#39;?page=Annotation&feature=fig|85698.109.peg.3454&#39; target=_blank>fig|85698.109.peg.3454</a>	yes	<a href=&#39;?page=Annotation&feature=fig|762376.5.peg.5118&#39; target=_blank>fig|762376.5.peg.5118</a>	yes
A and B	Phosphoenolpyruvate synthase (EC 2.7.9.2)	Glycolysis and Gluconeogenesis	Central carbohydrate metabolism	Carbohydrates	<a href=&#39;?page=Annotation&feature=fig|85698.109.peg.971&#39; target=_blank>fig|85698.109.peg.971</a>, <a href=&#39;?page=Annotation&feature=fig|85698.109.peg.5925&#39; target=_blank>fig|85698.109.peg.5925</a>	yes	<a href=&#39;?page=Annotation&feature=fig|762376.5.peg.2831&#39; target=_blank>fig|762376.5.peg.2831</a>, <a href=&#39;?page=Annotation&feature=fig|762376.5.peg.2928&#39; target=_blank>fig|762376.5.peg.2928</a>	yes
A and B	Phosphoglycerate kinase (EC 2.7.2.3)	Glycolysis and Gluconeogenesis	Central carbohydrate metabolism	Carbohydrates	<a href=&#39;?page=Annotation&feature=fig|85698.109.peg.3455&#39; target=_blank>fig|85698.109.peg.3455</a>, <a href=&#39;?page=Annotation&feature=fig|85698.109.peg.5064&#39; target=_blank>fig|85698.109.peg.5064</a>	yes	<a href=&#39;?page=Annotation&feature=fig|762376.5.peg.5117&#39; target=_blank>fig|762376.5.peg.5117</a>	yes
A and B	Phosphoglycerate mutase (EC 5.4.2.1)	Glycolysis and Gluconeogenesis	Central carbohydrate metabolism	Carbohydrates	<a href=&#39;?page=Annotation&feature=fig|85698.109.peg.4737&#39; target=_blank>fig|85698.109.peg.4737</a>	yes	<a href=&#39;?page=Annotation&feature=fig|762376.5.peg.6082&#39; target=_blank>fig|762376.5.peg.6082</a>	yes
A and B	Pyruvate kinase (EC 2.7.1.40)	Glycolysis and Gluconeogenesis	Central carbohydrate metabolism	Carbohydrates	<a href=&#39;?page=Annotation&feature=fig|85698.109.peg.2871&#39; target=_blank>fig|85698.109.peg.2871</a>	yes	<a href=&#39;?page=Annotation&feature=fig|762376.5.peg.870&#39; target=_blank>fig|762376.5.peg.870</a>	yes
A and B	Triosephosphate isomerase (EC 5.3.1.1)	Glycolysis and Gluconeogenesis	Central carbohydrate metabolism	Carbohydrates	<a href=&#39;?page=Annotation&feature=fig|85698.109.peg.5115&#39; target=_blank>fig|85698.109.peg.5115</a>	yes	<a href=&#39;?page=Annotation&feature=fig|762376.5.peg.1257&#39; target=_blank>fig|762376.5.peg.1257</a>	yes
A and B	Aconitate hydratase (EC 4.2.1.3)	Glyoxylate bypass	Central carbohydrate metabolism	Carbohydrates	<a href=&#39;?page=Annotation&feature=fig|85698.109.peg.475&#39; target=_blank>fig|85698.109.peg.475</a>, <a href=&#39;?page=Annotation&feature=fig|85698.109.peg.2039&#39; target=_blank>fig|85698.109.peg.2039</a>, <a href=&#39;?page=Annotation&feature=fig|85698.109.peg.5894&#39; target=_blank>fig|85698.109.peg.5894</a>	yes	<a href=&#39;?page=Annotation&feature=fig|762376.5.peg.4446&#39; target=_blank>fig|762376.5.peg.4446</a>, <a href=&#39;?page=Annotation&feature=fig|762376.5.peg.5326&#39; target=_blank>fig|762376.5.peg.5326</a>, <a href=&#39;?page=Annotation&feature=fig|762376.5.peg.6021&#39; target=_blank>fig|762376.5.peg.6021</a>	yes
A and B	Aconitate hydratase 2 (EC 4.2.1.3)	Glyoxylate bypass	Central carbohydrate metabolism	Carbohydrates	<a href=&#39;?page=Annotation&feature=fig|85698.109.peg.2267&#39; target=_blank>fig|85698.109.peg.2267</a>	yes	<a href=&#39;?page=Annotation&feature=fig|762376.5.peg.4431&#39; target=_blank>fig|762376.5.peg.4431</a>	yes
A and B	Citrate synthase (si) (EC 2.3.3.1)	Glyoxylate bypass	Central carbohydrate metabolism	Carbohydrates	<a href=&#39;?page=Annotation&feature=fig|85698.109.peg.1698&#39; target=_blank>fig|85698.109.peg.1698</a>, <a href=&#39;?page=Annotation&feature=fig|85698.109.peg.2148&#39; target=_blank>fig|85698.109.peg.2148</a>, <a href=&#39;?page=Annotation&feature=fig|85698.109.peg.2411&#39; target=_blank>fig|85698.109.peg.2411</a>, <a href=&#39;?page=Annotation&feature=fig|85698.109.peg.5189&#39; target=_b…	yes	<a href=&#39;?page=Annotation&feature=fig|762376.5.peg.1630&#39; target=_blank>fig|762376.5.peg.1630</a>, <a href=&#39;?page=Annotation&feature=fig|762376.5.peg.262&#39; target=_blank>fig|762376.5.peg.262</a>, <a href=&#39;?page=Annotation&feature=fig|762376.5.peg.4942&#39; target=_blank>fig|762376.5.peg.4942</a>, <a href=&#39;?page=Annotation&feature=fig|762376.5.peg.5473&#39; target=_blank>fig|…	yes
A and B	Isocitrate dehydrogenase phosphatase (EC 2.7.11.5)/kinase (EC 3.1.3.-)	Glyoxylate bypass	Central carbohydrate metabolism	Carbohydrates	<a href=&#39;?page=Annotation&feature=fig|85698.109.peg.2355&#39; target=_blank>fig|85698.109.peg.2355</a>	yes	<a href=&#39;?page=Annotation&feature=fig|762376.5.peg.113&#39; target=_blank>fig|762376.5.peg.113</a>	yes
A and B	Isocitrate lyase (EC 4.1.3.1)	Glyoxylate bypass	Central carbohydrate metabolism	Carbohydrates	<a href=&#39;?page=Annotation&feature=fig|85698.109.peg.1063&#39; target=_blank>fig|85698.109.peg.1063</a>	yes	<a href=&#39;?page=Annotation&feature=fig|762376.5.peg.4383&#39; target=_blank>fig|762376.5.peg.4383</a>	yes
A and B	Malate dehydrogenase (EC 1.1.1.37)	Glyoxylate bypass	Central carbohydrate metabolism	Carbohydrates	<a href=&#39;?page=Annotation&feature=fig|85698.109.peg.684&#39; target=_blank>fig|85698.109.peg.684</a>, <a href=&#39;?page=Annotation&feature=fig|85698.109.peg.953&#39; target=_blank>fig|85698.109.peg.953</a>, <a href=&#39;?page=Annotation&feature=fig|85698.109.peg.954&#39; target=_blank>fig|85698.109.peg.954</a>, <a href=&#39;?page=Annotation&feature=fig|85698.109.peg.1820&#39; target=_blank>f…	yes	<a href=&#39;?page=Annotation&feature=fig|762376.5.peg.1623&#39; target=_blank>fig|762376.5.peg.1623</a>, <a href=&#39;?page=Annotation&feature=fig|762376.5.peg.3906&#39; target=_blank>fig|762376.5.peg.3906</a>, <a href=&#39;?page=Annotation&feature=fig|762376.5.peg.4166&#39; target=_blank>fig|762376.5.peg.4166</a>, <a href=&#39;?page=Annotation&feature=fig|762376.5.peg.471&#39; target=_blank>fig…	yes
A and B	Malate synthase G (EC 2.3.3.9)	Glyoxylate bypass	Central carbohydrate metabolism	Carbohydrates	<a href=&#39;?page=Annotation&feature=fig|85698.109.peg.251&#39; target=_blank>fig|85698.109.peg.251</a>	yes	<a href=&#39;?page=Annotation&feature=fig|762376.5.peg.6349&#39; target=_blank>fig|762376.5.peg.6349</a>	yes
A and B	Aldehyde dehydrogenase (EC 1.2.1.3)	Methylglyoxal Metabolism	Central carbohydrate metabolism	Carbohydrates	<a href=&#39;?page=Annotation&feature=fig|85698.109.peg.157&#39; target=_blank>fig|85698.109.peg.157</a>, <a href=&#39;?page=Annotation&feature=fig|85698.109.peg.157&#39; target=_blank>fig|85698.109.peg.157</a>, <a href=&#39;?page=Annotation&feature=fig|85698.109.peg.385&#39; target=_blank>fig|85698.109.peg.385</a>, <a href=&#39;?page=Annotation&feature=fig|85698.109.peg.385&#39; target=_blank>fi…	yes	<a href=&#39;?page=Annotation&feature=fig|762376.5.peg.2615&#39; target=_blank>fig|762376.5.peg.2615</a>, <a href=&#39;?page=Annotation&feature=fig|762376.5.peg.3109&#39; target=_blank>fig|762376.5.peg.3109</a>, <a href=&#39;?page=Annotation&feature=fig|762376.5.peg.334&#39; target=_blank>fig|762376.5.peg.334</a>, <a href=&#39;?page=Annotation&feature=fig|762376.5.peg.4220&#39; target=_blank>fig|…	yes
A and B	Aldehyde dehydrogenase A (EC 1.2.1.22)	Methylglyoxal Metabolism	Central carbohydrate metabolism	Carbohydrates	<a href=&#39;?page=Annotation&feature=fig|85698.109.peg.1318&#39; target=_blank>fig|85698.109.peg.1318</a>	yes	<a href=&#39;?page=Annotation&feature=fig|762376.5.peg.4159&#39; target=_blank>fig|762376.5.peg.4159</a>	yes
A and B	Aldehyde dehydrogenase B (EC 1.2.1.22)	Methylglyoxal Metabolism	Central carbohydrate metabolism	Carbohydrates	<a href=&#39;?page=Annotation&feature=fig|85698.109.peg.329&#39; target=_blank>fig|85698.109.peg.329</a>, <a href=&#39;?page=Annotation&feature=fig|85698.109.peg.5827&#39; target=_blank>fig|85698.109.peg.5827</a>	yes	<a href=&#39;?page=Annotation&feature=fig|762376.5.peg.4735&#39; target=_blank>fig|762376.5.peg.4735</a>	yes
A and B	Hydroxyacylglutathione hydrolase (EC 3.1.2.6)	Methylglyoxal Metabolism	Central carbohydrate metabolism	Carbohydrates	<a href=&#39;?page=Annotation&feature=fig|85698.109.peg.4513&#39; target=_blank>fig|85698.109.peg.4513</a>, <a href=&#39;?page=Annotation&feature=fig|85698.109.peg.5110&#39; target=_blank>fig|85698.109.peg.5110</a>	yes	<a href=&#39;?page=Annotation&feature=fig|762376.5.peg.704&#39; target=_blank>fig|762376.5.peg.704</a>	yes
A and B	Lactoylglutathione lyase (EC 4.4.1.5)	Methylglyoxal Metabolism	Central carbohydrate metabolism	Carbohydrates	<a href=&#39;?page=Annotation&feature=fig|85698.109.peg.3417&#39; target=_blank>fig|85698.109.peg.3417</a>	yes	<a href=&#39;?page=Annotation&feature=fig|762376.5.peg.4013&#39; target=_blank>fig|762376.5.peg.4013</a>, <a href=&#39;?page=Annotation&feature=fig|762376.5.peg.875&#39; target=_blank>fig|762376.5.peg.875</a>	yes
A and B	Methylglyoxal synthase (EC 4.2.3.3)	Methylglyoxal Metabolism	Central carbohydrate metabolism	Carbohydrates	<a href=&#39;?page=Annotation&feature=fig|85698.109.peg.3934&#39; target=_blank>fig|85698.109.peg.3934</a>	yes	<a href=&#39;?page=Annotation&feature=fig|762376.5.peg.3971&#39; target=_blank>fig|762376.5.peg.3971</a>	yes
A and B	Fructose-6-phosphate phosphoketolase (EC 4.1.2.22)	Pentose phosphate pathway	Central carbohydrate metabolism	Carbohydrates	<a href=&#39;?page=Annotation&feature=fig|85698.109.peg.2056&#39; target=_blank>fig|85698.109.peg.2056</a>	yes	<a href=&#39;?page=Annotation&feature=fig|762376.5.peg.5457&#39; target=_blank>fig|762376.5.peg.5457</a>	yes
A and B	Ribose-phosphate pyrophosphokinase (EC 2.7.6.1)	Pentose phosphate pathway	Central carbohydrate metabolism	Carbohydrates	<a href=&#39;?page=Annotation&feature=fig|85698.109.peg.2055&#39; target=_blank>fig|85698.109.peg.2055</a>, <a href=&#39;?page=Annotation&feature=fig|85698.109.peg.3082&#39; target=_blank>fig|85698.109.peg.3082</a>, <a href=&#39;?page=Annotation&feature=fig|85698.109.peg.3083&#39; target=_blank>fig|85698.109.peg.3083</a>	yes	<a href=&#39;?page=Annotation&feature=fig|762376.5.peg.5594&#39; target=_blank>fig|762376.5.peg.5594</a>	yes
A and B	Ribulose-phosphate 3-epimerase (EC 5.1.3.1)	Pentose phosphate pathway	Central carbohydrate metabolism	Carbohydrates	<a href=&#39;?page=Annotation&feature=fig|85698.109.peg.3205&#39; target=_blank>fig|85698.109.peg.3205</a>	yes	<a href=&#39;?page=Annotation&feature=fig|762376.5.peg.342&#39; target=_blank>fig|762376.5.peg.342</a>	yes
A and B	Transaldolase (EC 2.2.1.2)	Pentose phosphate pathway	Central carbohydrate metabolism	Carbohydrates	<a href=&#39;?page=Annotation&feature=fig|85698.109.peg.4423&#39; target=_blank>fig|85698.109.peg.4423</a>, <a href=&#39;?page=Annotation&feature=fig|85698.109.peg.4424&#39; target=_blank>fig|85698.109.peg.4424</a>	yes	<a href=&#39;?page=Annotation&feature=fig|762376.5.peg.4997&#39; target=_blank>fig|762376.5.peg.4997</a>	yes
A and B	Transketolase (EC 2.2.1.1)	Pentose phosphate pathway	Central carbohydrate metabolism	Carbohydrates	<a href=&#39;?page=Annotation&feature=fig|85698.109.peg.3453&#39; target=_blank>fig|85698.109.peg.3453</a>	yes	<a href=&#39;?page=Annotation&feature=fig|762376.5.peg.5119&#39; target=_blank>fig|762376.5.peg.5119</a>	yes
A and B	Transketolase, C-terminal section (EC 2.2.1.1)	Pentose phosphate pathway	Central carbohydrate metabolism	Carbohydrates	<a href=&#39;?page=Annotation&feature=fig|85698.109.peg.3127&#39; target=_blank>fig|85698.109.peg.3127</a>	yes	<a href=&#39;?page=Annotation&feature=fig|762376.5.peg.4859&#39; target=_blank>fig|762376.5.peg.4859</a>	yes
A and B	Transketolase, N-terminal section (EC 2.2.1.1)	Pentose phosphate pathway	Central carbohydrate metabolism	Carbohydrates	<a href=&#39;?page=Annotation&feature=fig|85698.109.peg.3126&#39; target=_blank>fig|85698.109.peg.3126</a>	yes	<a href=&#39;?page=Annotation&feature=fig|762376.5.peg.4860&#39; target=_blank>fig|762376.5.peg.4860</a>, <a href=&#39;?page=Annotation&feature=fig|762376.5.peg.6324&#39; target=_blank>fig|762376.5.peg.6324</a>	yes
A and B	Xylulose-5-phosphate phosphoketolase (EC 4.1.2.9)	Pentose phosphate pathway	Central carbohydrate metabolism	Carbohydrates	<a href=&#39;?page=Annotation&feature=fig|85698.109.peg.2056&#39; target=_blank>fig|85698.109.peg.2056</a>	yes	<a href=&#39;?page=Annotation&feature=fig|762376.5.peg.5457&#39; target=_blank>fig|762376.5.peg.5457</a>	yes
A and B	D-malic enzyme (EC 1.1.1.83)	Pyruvate metabolism I: anaplerotic reactions, PEP	Central carbohydrate metabolism	Carbohydrates	<a href=&#39;?page=Annotation&feature=fig|85698.109.peg.604&#39; target=_blank>fig|85698.109.peg.604</a>, <a href=&#39;?page=Annotation&feature=fig|85698.109.peg.4100&#39; target=_blank>fig|85698.109.peg.4100</a>	yes	<a href=&#39;?page=Annotation&feature=fig|762376.5.peg.2100&#39; target=_blank>fig|762376.5.peg.2100</a>, <a href=&#39;?page=Annotation&feature=fig|762376.5.peg.5244&#39; target=_blank>fig|762376.5.peg.5244</a>	yes
A and B	NADP-dependent malic enzyme (EC 1.1.1.40)	Pyruvate metabolism I: anaplerotic reactions, PEP	Central carbohydrate metabolism	Carbohydrates	<a href=&#39;?page=Annotation&feature=fig|85698.109.peg.4402&#39; target=_blank>fig|85698.109.peg.4402</a>, <a href=&#39;?page=Annotation&feature=fig|85698.109.peg.4403&#39; target=_blank>fig|85698.109.peg.4403</a>, <a href=&#39;?page=Annotation&feature=fig|85698.109.peg.4629&#39; target=_blank>fig|85698.109.peg.4629</a>	yes	<a href=&#39;?page=Annotation&feature=fig|762376.5.peg.1633&#39; target=_blank>fig|762376.5.peg.1633</a>, <a href=&#39;?page=Annotation&feature=fig|762376.5.peg.5124&#39; target=_blank>fig|762376.5.peg.5124</a>, <a href=&#39;?page=Annotation&feature=fig|762376.5.peg.5298&#39; target=_blank>fig|762376.5.peg.5298</a>	yes
A and B	Phosphoenolpyruvate carboxykinase [GTP] (EC 4.1.1.32)	Pyruvate metabolism I: anaplerotic reactions, PEP	Central carbohydrate metabolism	Carbohydrates	<a href=&#39;?page=Annotation&feature=fig|85698.109.peg.5296&#39; target=_blank>fig|85698.109.peg.5296</a>	yes	<a href=&#39;?page=Annotation&feature=fig|762376.5.peg.2405&#39; target=_blank>fig|762376.5.peg.2405</a>	yes
A and B	Phosphoenolpyruvate carboxylase (EC 4.1.1.31)	Pyruvate metabolism I: anaplerotic reactions, PEP	Central carbohydrate metabolism	Carbohydrates	<a href=&#39;?page=Annotation&feature=fig|85698.109.peg.878&#39; target=_blank>fig|85698.109.peg.878</a>	yes	<a href=&#39;?page=Annotation&feature=fig|762376.5.peg.5955&#39; target=_blank>fig|762376.5.peg.5955</a>	yes
A and B	Phosphoenolpyruvate synthase (EC 2.7.9.2)	Pyruvate metabolism I: anaplerotic reactions, PEP	Central carbohydrate metabolism	Carbohydrates	<a href=&#39;?page=Annotation&feature=fig|85698.109.peg.971&#39; target=_blank>fig|85698.109.peg.971</a>, <a href=&#39;?page=Annotation&feature=fig|85698.109.peg.5925&#39; target=_blank>fig|85698.109.peg.5925</a>	yes	<a href=&#39;?page=Annotation&feature=fig|762376.5.peg.2831&#39; target=_blank>fig|762376.5.peg.2831</a>, <a href=&#39;?page=Annotation&feature=fig|762376.5.peg.2928&#39; target=_blank>fig|762376.5.peg.2928</a>	yes
A and B	Pyruvate kinase (EC 2.7.1.40)	Pyruvate metabolism I: anaplerotic reactions, PEP	Central carbohydrate metabolism	Carbohydrates	<a href=&#39;?page=Annotation&feature=fig|85698.109.peg.2871&#39; target=_blank>fig|85698.109.peg.2871</a>	yes	<a href=&#39;?page=Annotation&feature=fig|762376.5.peg.870&#39; target=_blank>fig|762376.5.peg.870</a>	yes
A and B	Acetate kinase (EC 2.7.2.1)	Pyruvate metabolism II: acetyl-CoA, acetogenesis from pyruvate	Central carbohydrate metabolism	Carbohydrates	<a href=&#39;?page=Annotation&feature=fig|85698.109.peg.1091&#39; target=_blank>fig|85698.109.peg.1091</a>	yes	<a href=&#39;?page=Annotation&feature=fig|762376.5.peg.5114&#39; target=_blank>fig|762376.5.peg.5114</a>	yes
A and B	Acetate permease ActP (cation/acetate symporter)	Pyruvate metabolism II: acetyl-CoA, acetogenesis from pyruvate	Central carbohydrate metabolism	Carbohydrates	<a href=&#39;?page=Annotation&feature=fig|85698.109.peg.5534&#39; target=_blank>fig|85698.109.peg.5534</a>, <a href=&#39;?page=Annotation&feature=fig|85698.109.peg.5535&#39; target=_blank>fig|85698.109.peg.5535</a>	yes	<a href=&#39;?page=Annotation&feature=fig|762376.5.peg.1194&#39; target=_blank>fig|762376.5.peg.1194</a>	yes
A and B	Acetyl-CoA synthetase (ADP-forming) alpha and beta chains, putative	Pyruvate metabolism II: acetyl-CoA, acetogenesis from pyruvate	Central carbohydrate metabolism	Carbohydrates	<a href=&#39;?page=Annotation&feature=fig|85698.109.peg.1254&#39; target=_blank>fig|85698.109.peg.1254</a>, <a href=&#39;?page=Annotation&feature=fig|85698.109.peg.1349&#39; target=_blank>fig|85698.109.peg.1349</a>	yes	<a href=&#39;?page=Annotation&feature=fig|762376.5.peg.3200&#39; target=_blank>fig|762376.5.peg.3200</a>, <a href=&#39;?page=Annotation&feature=fig|762376.5.peg.5849&#39; target=_blank>fig|762376.5.peg.5849</a>, <a href=&#39;?page=Annotation&feature=fig|762376.5.peg.651&#39; target=_blank>fig|762376.5.peg.651</a>, <a href=&#39;?page=Annotation&feature=fig|762376.5.peg.6711&#39; target=_blank>fig|…	yes
A and B	Acetyl-coenzyme A synthetase (EC 6.2.1.1)	Pyruvate metabolism II: acetyl-CoA, acetogenesis from pyruvate	Central carbohydrate metabolism	Carbohydrates	<a href=&#39;?page=Annotation&feature=fig|85698.109.peg.458&#39; target=_blank>fig|85698.109.peg.458</a>, <a href=&#39;?page=Annotation&feature=fig|85698.109.peg.903&#39; target=_blank>fig|85698.109.peg.903</a>, <a href=&#39;?page=Annotation&feature=fig|85698.109.peg.1168&#39; target=_blank>fig|85698.109.peg.1168</a>, <a href=&#39;?page=Annotation&feature=fig|85698.109.peg.2045&#39; target=_blank…	yes	<a href=&#39;?page=Annotation&feature=fig|762376.5.peg.1578&#39; target=_blank>fig|762376.5.peg.1578</a>, <a href=&#39;?page=Annotation&feature=fig|762376.5.peg.1613&#39; target=_blank>fig|762376.5.peg.1613</a>, <a href=&#39;?page=Annotation&feature=fig|762376.5.peg.2404&#39; target=_blank>fig|762376.5.peg.2404</a>	yes
A and B	Acylphosphate phosphohydrolase (EC 3.6.1.7), putative	Pyruvate metabolism II: acetyl-CoA, acetogenesis from pyruvate	Central carbohydrate metabolism	Carbohydrates	<a href=&#39;?page=Annotation&feature=fig|85698.109.peg.6003&#39; target=_blank>fig|85698.109.peg.6003</a>	yes	<a href=&#39;?page=Annotation&feature=fig|762376.5.peg.37&#39; target=_blank>fig|762376.5.peg.37</a>	yes
A and B	Aldehyde dehydrogenase (EC 1.2.1.3)	Pyruvate metabolism II: acetyl-CoA, acetogenesis from pyruvate	Central carbohydrate metabolism	Carbohydrates	<a href=&#39;?page=Annotation&feature=fig|85698.109.peg.157&#39; target=_blank>fig|85698.109.peg.157</a>, <a href=&#39;?page=Annotation&feature=fig|85698.109.peg.385&#39; target=_blank>fig|85698.109.peg.385</a>, <a href=&#39;?page=Annotation&feature=fig|85698.109.peg.2103&#39; target=_blank>fig|85698.109.peg.2103</a>, <a href=&#39;?page=Annotation&feature=fig|85698.109.peg.2382&#39; target=_blank…	yes	<a href=&#39;?page=Annotation&feature=fig|762376.5.peg.2615&#39; target=_blank>fig|762376.5.peg.2615</a>, <a href=&#39;?page=Annotation&feature=fig|762376.5.peg.3109&#39; target=_blank>fig|762376.5.peg.3109</a>, <a href=&#39;?page=Annotation&feature=fig|762376.5.peg.334&#39; target=_blank>fig|762376.5.peg.334</a>, <a href=&#39;?page=Annotation&feature=fig|762376.5.peg.4220&#39; target=_blank>fig|…	yes
A and B	Dihydrolipoamide acetyltransferase component of pyruvate dehydrogenase complex (EC 2.3.1.12)	Pyruvate metabolism II: acetyl-CoA, acetogenesis from pyruvate	Central carbohydrate metabolism	Carbohydrates	<a href=&#39;?page=Annotation&feature=fig|85698.109.peg.500&#39; target=_blank>fig|85698.109.peg.500</a>, <a href=&#39;?page=Annotation&feature=fig|85698.109.peg.956&#39; target=_blank>fig|85698.109.peg.956</a>, <a href=&#39;?page=Annotation&feature=fig|85698.109.peg.1211&#39; target=_blank>fig|85698.109.peg.1211</a>, <a href=&#39;?page=Annotation&feature=fig|85698.109.peg.3864&#39; target=_blank…	yes	<a href=&#39;?page=Annotation&feature=fig|762376.5.peg.2733&#39; target=_blank>fig|762376.5.peg.2733</a>, <a href=&#39;?page=Annotation&feature=fig|762376.5.peg.5946&#39; target=_blank>fig|762376.5.peg.5946</a>	yes
A and B	Dihydrolipoamide dehydrogenase of pyruvate dehydrogenase complex (EC 1.8.1.4)	Pyruvate metabolism II: acetyl-CoA, acetogenesis from pyruvate	Central carbohydrate metabolism	Carbohydrates	<a href=&#39;?page=Annotation&feature=fig|85698.109.peg.87&#39; target=_blank>fig|85698.109.peg.87</a>, <a href=&#39;?page=Annotation&feature=fig|85698.109.peg.2579&#39; target=_blank>fig|85698.109.peg.2579</a>	yes	<a href=&#39;?page=Annotation&feature=fig|762376.5.peg.2734&#39; target=_blank>fig|762376.5.peg.2734</a>, <a href=&#39;?page=Annotation&feature=fig|762376.5.peg.5947&#39; target=_blank>fig|762376.5.peg.5947</a>	yes
A and B	NAD-dependent protein deacetylase of SIR2 family	Pyruvate metabolism II: acetyl-CoA, acetogenesis from pyruvate	Central carbohydrate metabolism	Carbohydrates	<a href=&#39;?page=Annotation&feature=fig|85698.109.peg.41&#39; target=_blank>fig|85698.109.peg.41</a>, <a href=&#39;?page=Annotation&feature=fig|85698.109.peg.42&#39; target=_blank>fig|85698.109.peg.42</a>	yes	<a href=&#39;?page=Annotation&feature=fig|762376.5.peg.4485&#39; target=_blank>fig|762376.5.peg.4485</a>	yes
A and B	Phosphate acetyltransferase (EC 2.3.1.8)	Pyruvate metabolism II: acetyl-CoA, acetogenesis from pyruvate	Central carbohydrate metabolism	Carbohydrates	<a href=&#39;?page=Annotation&feature=fig|85698.109.peg.236&#39; target=_blank>fig|85698.109.peg.236</a>, <a href=&#39;?page=Annotation&feature=fig|85698.109.peg.1279&#39; target=_blank>fig|85698.109.peg.1279</a>	yes	<a href=&#39;?page=Annotation&feature=fig|762376.5.peg.2895&#39; target=_blank>fig|762376.5.peg.2895</a>, <a href=&#39;?page=Annotation&feature=fig|762376.5.peg.5113&#39; target=_blank>fig|762376.5.peg.5113</a>	yes
A and B	Protein acetyltransferase	Pyruvate metabolism II: acetyl-CoA, acetogenesis from pyruvate	Central carbohydrate metabolism	Carbohydrates	<a href=&#39;?page=Annotation&feature=fig|85698.109.peg.337&#39; target=_blank>fig|85698.109.peg.337</a>, <a href=&#39;?page=Annotation&feature=fig|85698.109.peg.5434&#39; target=_blank>fig|85698.109.peg.5434</a>	yes	<a href=&#39;?page=Annotation&feature=fig|762376.5.peg.1693&#39; target=_blank>fig|762376.5.peg.1693</a>, <a href=&#39;?page=Annotation&feature=fig|762376.5.peg.258&#39; target=_blank>fig|762376.5.peg.258</a>, <a href=&#39;?page=Annotation&feature=fig|762376.5.peg.4423&#39; target=_blank>fig|762376.5.peg.4423</a>, <a href=&#39;?page=Annotation&feature=fig|762376.5.peg.4943&#39; target=_blank>fig|…	yes
A and B	Pyruvate dehydrogenase E1 component (EC 1.2.4.1)	Pyruvate metabolism II: acetyl-CoA, acetogenesis from pyruvate	Central carbohydrate metabolism	Carbohydrates	<a href=&#39;?page=Annotation&feature=fig|85698.109.peg.4404&#39; target=_blank>fig|85698.109.peg.4404</a>, <a href=&#39;?page=Annotation&feature=fig|85698.109.peg.5670&#39; target=_blank>fig|85698.109.peg.5670</a>, <a href=&#39;?page=Annotation&feature=fig|85698.109.peg.5671&#39; target=_blank>fig|85698.109.peg.5671</a>	yes	<a href=&#39;?page=Annotation&feature=fig|762376.5.peg.1634&#39; target=_blank>fig|762376.5.peg.1634</a>, <a href=&#39;?page=Annotation&feature=fig|762376.5.peg.2387&#39; target=_blank>fig|762376.5.peg.2387</a>, <a href=&#39;?page=Annotation&feature=fig|762376.5.peg.2732&#39; target=_blank>fig|762376.5.peg.2732</a>	yes
A and B	2-oxoglutarate dehydrogenase E1 component (EC 1.2.4.2)	TCA Cycle	Central carbohydrate metabolism	Carbohydrates	<a href=&#39;?page=Annotation&feature=fig|85698.109.peg.229&#39; target=_blank>fig|85698.109.peg.229</a>	yes	<a href=&#39;?page=Annotation&feature=fig|762376.5.peg.1641&#39; target=_blank>fig|762376.5.peg.1641</a>	yes
A and B	Aconitate hydratase (EC 4.2.1.3)	TCA Cycle	Central carbohydrate metabolism	Carbohydrates	<a href=&#39;?page=Annotation&feature=fig|85698.109.peg.475&#39; target=_blank>fig|85698.109.peg.475</a>, <a href=&#39;?page=Annotation&feature=fig|85698.109.peg.2039&#39; target=_blank>fig|85698.109.peg.2039</a>, <a href=&#39;?page=Annotation&feature=fig|85698.109.peg.5894&#39; target=_blank>fig|85698.109.peg.5894</a>	yes	<a href=&#39;?page=Annotation&feature=fig|762376.5.peg.4446&#39; target=_blank>fig|762376.5.peg.4446</a>, <a href=&#39;?page=Annotation&feature=fig|762376.5.peg.5326&#39; target=_blank>fig|762376.5.peg.5326</a>, <a href=&#39;?page=Annotation&feature=fig|762376.5.peg.6021&#39; target=_blank>fig|762376.5.peg.6021</a>	yes
A and B	Aconitate hydratase 2 (EC 4.2.1.3)	TCA Cycle	Central carbohydrate metabolism	Carbohydrates	<a href=&#39;?page=Annotation&feature=fig|85698.109.peg.2267&#39; target=_blank>fig|85698.109.peg.2267</a>	yes	<a href=&#39;?page=Annotation&feature=fig|762376.5.peg.4431&#39; target=_blank>fig|762376.5.peg.4431</a>	yes
A and B	Citrate synthase (si) (EC 2.3.3.1)	TCA Cycle	Central carbohydrate metabolism	Carbohydrates	<a href=&#39;?page=Annotation&feature=fig|85698.109.peg.1698&#39; target=_blank>fig|85698.109.peg.1698</a>, <a href=&#39;?page=Annotation&feature=fig|85698.109.peg.2148&#39; target=_blank>fig|85698.109.peg.2148</a>, <a href=&#39;?page=Annotation&feature=fig|85698.109.peg.2411&#39; target=_blank>fig|85698.109.peg.2411</a>, <a href=&#39;?page=Annotation&feature=fig|85698.109.peg.5189&#39; target=_b…	yes	<a href=&#39;?page=Annotation&feature=fig|762376.5.peg.1630&#39; target=_blank>fig|762376.5.peg.1630</a>, <a href=&#39;?page=Annotation&feature=fig|762376.5.peg.262&#39; target=_blank>fig|762376.5.peg.262</a>, <a href=&#39;?page=Annotation&feature=fig|762376.5.peg.4942&#39; target=_blank>fig|762376.5.peg.4942</a>, <a href=&#39;?page=Annotation&feature=fig|762376.5.peg.5473&#39; target=_blank>fig|…	yes
A and B	Dihydrolipoamide dehydrogenase (EC 1.8.1.4)	TCA Cycle	Central carbohydrate metabolism	Carbohydrates	<a href=&#39;?page=Annotation&feature=fig|85698.109.peg.1382&#39; target=_blank>fig|85698.109.peg.1382</a>	yes	<a href=&#39;?page=Annotation&feature=fig|762376.5.peg.3425&#39; target=_blank>fig|762376.5.peg.3425</a>	yes
A and B	Dihydrolipoamide dehydrogenase of 2-oxoglutarate dehydrogenase (EC 1.8.1.4)	TCA Cycle	Central carbohydrate metabolism	Carbohydrates	<a href=&#39;?page=Annotation&feature=fig|85698.109.peg.2958&#39; target=_blank>fig|85698.109.peg.2958</a>	yes	<a href=&#39;?page=Annotation&feature=fig|762376.5.peg.1643&#39; target=_blank>fig|762376.5.peg.1643</a>	yes
A and B	Dihydrolipoamide dehydrogenase of pyruvate dehydrogenase complex (EC 1.8.1.4)	TCA Cycle	Central carbohydrate metabolism	Carbohydrates	<a href=&#39;?page=Annotation&feature=fig|85698.109.peg.87&#39; target=_blank>fig|85698.109.peg.87</a>, <a href=&#39;?page=Annotation&feature=fig|85698.109.peg.2579&#39; target=_blank>fig|85698.109.peg.2579</a>	yes	<a href=&#39;?page=Annotation&feature=fig|762376.5.peg.2734&#39; target=_blank>fig|762376.5.peg.2734</a>, <a href=&#39;?page=Annotation&feature=fig|762376.5.peg.5947&#39; target=_blank>fig|762376.5.peg.5947</a>	yes
A and B	Dihydrolipoamide succinyltransferase component (E2) of 2-oxoglutarate dehydrogenase complex (EC 2.3.1.61)	TCA Cycle	Central carbohydrate metabolism	Carbohydrates	<a href=&#39;?page=Annotation&feature=fig|85698.109.peg.1589&#39; target=_blank>fig|85698.109.peg.1589</a>	yes	<a href=&#39;?page=Annotation&feature=fig|762376.5.peg.1642&#39; target=_blank>fig|762376.5.peg.1642</a>	yes
A and B	Fumarate hydratase class I, aerobic (EC 4.2.1.2)	TCA Cycle	Central carbohydrate metabolism	Carbohydrates	<a href=&#39;?page=Annotation&feature=fig|85698.109.peg.392&#39; target=_blank>fig|85698.109.peg.392</a>, <a href=&#39;?page=Annotation&feature=fig|85698.109.peg.3633&#39; target=_blank>fig|85698.109.peg.3633</a>, <a href=&#39;?page=Annotation&feature=fig|85698.109.peg.3634&#39; target=_blank>fig|85698.109.peg.3634</a>, <a href=&#39;?page=Annotation&feature=fig|85698.109.peg.4909&#39; target=_bla…	yes	<a href=&#39;?page=Annotation&feature=fig|762376.5.peg.1144&#39; target=_blank>fig|762376.5.peg.1144</a>, <a href=&#39;?page=Annotation&feature=fig|762376.5.peg.1145&#39; target=_blank>fig|762376.5.peg.1145</a>, <a href=&#39;?page=Annotation&feature=fig|762376.5.peg.2649&#39; target=_blank>fig|762376.5.peg.2649</a>, <a href=&#39;?page=Annotation&feature=fig|762376.5.peg.884&#39; target=_blank>fig…	yes
A and B	Fumarate hydratase class II (EC 4.2.1.2)	TCA Cycle	Central carbohydrate metabolism	Carbohydrates	<a href=&#39;?page=Annotation&feature=fig|85698.109.peg.697&#39; target=_blank>fig|85698.109.peg.697</a>	yes	<a href=&#39;?page=Annotation&feature=fig|762376.5.peg.913&#39; target=_blank>fig|762376.5.peg.913</a>	yes
A and B	Isocitrate dehydrogenase [NADP] (EC 1.1.1.42)	TCA Cycle	Central carbohydrate metabolism	Carbohydrates	<a href=&#39;?page=Annotation&feature=fig|85698.109.peg.3462&#39; target=_blank>fig|85698.109.peg.3462</a>, <a href=&#39;?page=Annotation&feature=fig|85698.109.peg.3463&#39; target=_blank>fig|85698.109.peg.3463</a>, <a href=&#39;?page=Annotation&feature=fig|85698.109.peg.6100&#39; target=_blank>fig|85698.109.peg.6100</a>	yes	<a href=&#39;?page=Annotation&feature=fig|762376.5.peg.1182&#39; target=_blank>fig|762376.5.peg.1182</a>, <a href=&#39;?page=Annotation&feature=fig|762376.5.peg.3097&#39; target=_blank>fig|762376.5.peg.3097</a>	yes
A and B	Malate dehydrogenase (EC 1.1.1.37)	TCA Cycle	Central carbohydrate metabolism	Carbohydrates	<a href=&#39;?page=Annotation&feature=fig|85698.109.peg.684&#39; target=_blank>fig|85698.109.peg.684</a>, <a href=&#39;?page=Annotation&feature=fig|85698.109.peg.953&#39; target=_blank>fig|85698.109.peg.953</a>, <a href=&#39;?page=Annotation&feature=fig|85698.109.peg.954&#39; target=_blank>fig|85698.109.peg.954</a>, <a href=&#39;?page=Annotation&feature=fig|85698.109.peg.1820&#39; target=_blank>f…	yes	<a href=&#39;?page=Annotation&feature=fig|762376.5.peg.1623&#39; target=_blank>fig|762376.5.peg.1623</a>, <a href=&#39;?page=Annotation&feature=fig|762376.5.peg.3906&#39; target=_blank>fig|762376.5.peg.3906</a>, <a href=&#39;?page=Annotation&feature=fig|762376.5.peg.4166&#39; target=_blank>fig|762376.5.peg.4166</a>, <a href=&#39;?page=Annotation&feature=fig|762376.5.peg.471&#39; target=_blank>fig…	yes
A and B	Succinate dehydrogenase flavoprotein subunit (EC 1.3.99.1)	TCA Cycle	Central carbohydrate metabolism	Carbohydrates	<a href=&#39;?page=Annotation&feature=fig|85698.109.peg.2408&#39; target=_blank>fig|85698.109.peg.2408</a>, <a href=&#39;?page=Annotation&feature=fig|85698.109.peg.3635&#39; target=_blank>fig|85698.109.peg.3635</a>, <a href=&#39;?page=Annotation&feature=fig|85698.109.peg.3636&#39; target=_blank>fig|85698.109.peg.3636</a>	yes	<a href=&#39;?page=Annotation&feature=fig|762376.5.peg.1143&#39; target=_blank>fig|762376.5.peg.1143</a>, <a href=&#39;?page=Annotation&feature=fig|762376.5.peg.1627&#39; target=_blank>fig|762376.5.peg.1627</a>	yes
A and B	Succinate dehydrogenase iron-sulfur protein (EC 1.3.99.1)	TCA Cycle	Central carbohydrate metabolism	Carbohydrates	<a href=&#39;?page=Annotation&feature=fig|85698.109.peg.2409&#39; target=_blank>fig|85698.109.peg.2409</a>, <a href=&#39;?page=Annotation&feature=fig|85698.109.peg.3639&#39; target=_blank>fig|85698.109.peg.3639</a>	yes	<a href=&#39;?page=Annotation&feature=fig|762376.5.peg.1140&#39; target=_blank>fig|762376.5.peg.1140</a>, <a href=&#39;?page=Annotation&feature=fig|762376.5.peg.1628&#39; target=_blank>fig|762376.5.peg.1628</a>	yes
A and B	Succinyl-CoA ligase [ADP-forming] alpha chain (EC 6.2.1.5)	TCA Cycle	Central carbohydrate metabolism	Carbohydrates	<a href=&#39;?page=Annotation&feature=fig|85698.109.peg.3091&#39; target=_blank>fig|85698.109.peg.3091</a>, <a href=&#39;?page=Annotation&feature=fig|85698.109.peg.3092&#39; target=_blank>fig|85698.109.peg.3092</a>	yes	<a href=&#39;?page=Annotation&feature=fig|762376.5.peg.1874&#39; target=_blank>fig|762376.5.peg.1874</a>	yes
A and B	Succinyl-CoA ligase [ADP-forming] beta chain (EC 6.2.1.5)	TCA Cycle	Central carbohydrate metabolism	Carbohydrates	<a href=&#39;?page=Annotation&feature=fig|85698.109.peg.3093&#39; target=_blank>fig|85698.109.peg.3093</a>	yes	<a href=&#39;?page=Annotation&feature=fig|762376.5.peg.1873&#39; target=_blank>fig|762376.5.peg.1873</a>	yes
A	Dihydrolipoamide acetyltransferase component (E2) of acetoin dehydrogenase complex (EC 2.3.1.-)	Dehydrogenase complexes	Central carbohydrate metabolism	Carbohydrates	<a href=&#39;?page=Annotation&feature=fig|85698.109.peg.3377&#39; target=_blank>fig|85698.109.peg.3377</a>	yes	<input type=&#39;button&#39; class=&#39;button&#39; value=&#39;find&#39; onclick=&#39;window.open("?page=SearchGene&fr=Dihydrolipoamide acetyltransferase component (E2) of acetoin dehydrogenase complex (EC 2.3.1.-)&organism=762376.5&subsystem=Dehydrogenase_complexes&template_gene=fig|85698.109.peg.3377");&#39;>	no
A	6-phosphogluconolactonase (EC 3.1.1.31)	Entner-Doudoroff Pathway	Central carbohydrate metabolism	Carbohydrates	<a href=&#39;?page=Annotation&feature=fig|85698.109.peg.6113&#39; target=_blank>fig|85698.109.peg.6113</a>	yes	<input type=&#39;button&#39; class=&#39;button&#39; value=&#39;find&#39; onclick=&#39;window.open("?page=SearchGene&fr=6-phosphogluconolactonase (EC 3.1.1.31)&organism=762376.5&subsystem=Entner-Doudoroff_Pathway&template_gene=fig|85698.109.peg.6113");&#39;>	no
B	Glycolate dehydrogenase (EC 1.1.99.14), FAD-binding subunit GlcE	Glycolate, glyoxylate interconversions	Central carbohydrate metabolism	Carbohydrates	<input type=&#39;button&#39; value=&#39;find&#39; onclick=&#39;window.open("?page=SearchGene&fr=Glycolate dehydrogenase (EC 1.1.99.14), FAD-binding subunit GlcE&organism=85698.109&subsystem=Glycolate,_glyoxylate_interconversions&template_gene=fig|762376.5.peg.1910");&#39;>	no	<a href=&#39;?page=Annotation&feature=fig|762376.5.peg.1910&#39; target=_blank>fig|762376.5.peg.1910</a>	yes
B	L-serine dehydratase (EC 4.3.1.17)	Pyruvate Alanine Serine Interconversions	Central carbohydrate metabolism	Carbohydrates	<input type=&#39;button&#39; value=&#39;find&#39; onclick=&#39;window.open("?page=SearchGene&fr=L-serine dehydratase (EC 4.3.1.17)&organism=85698.109&subsystem=Pyruvate_Alanine_Serine_Interconversions&template_gene=fig|762376.5.peg.1804");&#39;>	no	<a href=&#39;?page=Annotation&feature=fig|762376.5.peg.1804&#39; target=_blank>fig|762376.5.peg.1804</a>	yes
B	Pyruvate oxidase (EC 1.2.3.3)	Pyruvate metabolism II: acetyl-CoA, acetogenesis from pyruvate	Central carbohydrate metabolism	Carbohydrates	<input type=&#39;button&#39; value=&#39;find&#39; onclick=&#39;window.open("?page=SearchGene&fr=Pyruvate oxidase (EC 1.2.3.3)&organism=85698.109&subsystem=Pyruvate_metabolism_II:_acetyl-CoA,_acetogenesis_from_pyruvate&template_gene=fig|762376.5.peg.3255");&#39;>	no	<a href=&#39;?page=Annotation&feature=fig|762376.5.peg.3255&#39; target=_blank>fig|762376.5.peg.3255</a>	yes
A and B	1,4-alpha-glucan (glycogen) branching enzyme, GH-13-type (EC 2.4.1.18)	Trehalose Biosynthesis	Di- and oligosaccharides	Carbohydrates	<a href=&#39;?page=Annotation&feature=fig|85698.109.peg.3037&#39; target=_blank>fig|85698.109.peg.3037</a>	yes	<a href=&#39;?page=Annotation&feature=fig|762376.5.peg.3259&#39; target=_blank>fig|762376.5.peg.3259</a>	yes
A and B	Alpha-amylase (EC 3.2.1.1)	Trehalose Biosynthesis	Di- and oligosaccharides	Carbohydrates	<a href=&#39;?page=Annotation&feature=fig|85698.109.peg.5370&#39; target=_blank>fig|85698.109.peg.5370</a>	yes	<a href=&#39;?page=Annotation&feature=fig|762376.5.peg.3257&#39; target=_blank>fig|762376.5.peg.3257</a>	yes
A and B	Glycogen debranching enzyme (EC 3.2.1.-)	Trehalose Biosynthesis	Di- and oligosaccharides	Carbohydrates	<a href=&#39;?page=Annotation&feature=fig|85698.109.peg.3038&#39; target=_blank>fig|85698.109.peg.3038</a>	yes	<a href=&#39;?page=Annotation&feature=fig|762376.5.peg.3260&#39; target=_blank>fig|762376.5.peg.3260</a>	yes
A and B	Malto-oligosyltrehalose synthase (EC 5.4.99.15)	Trehalose Biosynthesis	Di- and oligosaccharides	Carbohydrates	<a href=&#39;?page=Annotation&feature=fig|85698.109.peg.1070&#39; target=_blank>fig|85698.109.peg.1070</a>	yes	<a href=&#39;?page=Annotation&feature=fig|762376.5.peg.3263&#39; target=_blank>fig|762376.5.peg.3263</a>	yes
A and B	Malto-oligosyltrehalose trehalohydrolase (EC 3.2.1.141)	Trehalose Biosynthesis	Di- and oligosaccharides	Carbohydrates	<a href=&#39;?page=Annotation&feature=fig|85698.109.peg.5061&#39; target=_blank>fig|85698.109.peg.5061</a>	yes	<a href=&#39;?page=Annotation&feature=fig|762376.5.peg.3261&#39; target=_blank>fig|762376.5.peg.3261</a>	yes
A and B	Trehalose synthase (EC 5.4.99.16)	Trehalose Biosynthesis	Di- and oligosaccharides	Carbohydrates	<a href=&#39;?page=Annotation&feature=fig|85698.109.peg.2532&#39; target=_blank>fig|85698.109.peg.2532</a>, <a href=&#39;?page=Annotation&feature=fig|85698.109.peg.4773&#39; target=_blank>fig|85698.109.peg.4773</a>, <a href=&#39;?page=Annotation&feature=fig|85698.109.peg.5987&#39; target=_blank>fig|85698.109.peg.5987</a>	yes	<a href=&#39;?page=Annotation&feature=fig|762376.5.peg.3258&#39; target=_blank>fig|762376.5.peg.3258</a>	yes
B	Glucoamylase (EC 3.2.1.3)	Maltose and Maltodextrin Utilization	Di- and oligosaccharides	Carbohydrates	<input type=&#39;button&#39; value=&#39;find&#39; onclick=&#39;window.open("?page=SearchGene&fr=Glucoamylase (EC 3.2.1.3)&organism=85698.109&subsystem=Maltose_and_Maltodextrin_Utilization&template_gene=fig|762376.5.peg.3496");&#39;>	no	<a href=&#39;?page=Annotation&feature=fig|762376.5.peg.3496&#39; target=_blank>fig|762376.5.peg.3496</a>	yes
A and B	Acetolactate synthase large subunit (EC 2.2.1.6)	Acetolactate synthase subunits	Fermentation	Carbohydrates	<a href=&#39;?page=Annotation&feature=fig|85698.109.peg.536&#39; target=_blank>fig|85698.109.peg.536</a>, <a href=&#39;?page=Annotation&feature=fig|85698.109.peg.930&#39; target=_blank>fig|85698.109.peg.930</a>, <a href=&#39;?page=Annotation&feature=fig|85698.109.peg.1171&#39; target=_blank>fig|85698.109.peg.1171</a>, <a href=&#39;?page=Annotation&feature=fig|85698.109.peg.1454&#39; target=_blank…	yes	<a href=&#39;?page=Annotation&feature=fig|762376.5.peg.1153&#39; target=_blank>fig|762376.5.peg.1153</a>, <a href=&#39;?page=Annotation&feature=fig|762376.5.peg.1235&#39; target=_blank>fig|762376.5.peg.1235</a>, <a href=&#39;?page=Annotation&feature=fig|762376.5.peg.61&#39; target=_blank>fig|762376.5.peg.61</a>	yes
A and B	Acetolactate synthase small subunit (EC 2.2.1.6)	Acetolactate synthase subunits	Fermentation	Carbohydrates	<a href=&#39;?page=Annotation&feature=fig|85698.109.peg.1527&#39; target=_blank>fig|85698.109.peg.1527</a>, <a href=&#39;?page=Annotation&feature=fig|85698.109.peg.3070&#39; target=_blank>fig|85698.109.peg.3070</a>	yes	<a href=&#39;?page=Annotation&feature=fig|762376.5.peg.1236&#39; target=_blank>fig|762376.5.peg.1236</a>	yes
A and B	3-hydroxyacyl-CoA dehydrogenase (EC 1.1.1.35)	Acetyl-CoA fermentation to Butyrate	Fermentation	Carbohydrates	<a href=&#39;?page=Annotation&feature=fig|85698.109.peg.785&#39; target=_blank>fig|85698.109.peg.785</a>, <a href=&#39;?page=Annotation&feature=fig|85698.109.peg.1738&#39; target=_blank>fig|85698.109.peg.1738</a>, <a href=&#39;?page=Annotation&feature=fig|85698.109.peg.2652&#39; target=_blank>fig|85698.109.peg.2652</a>, <a href=&#39;?page=Annotation&feature=fig|85698.109.peg.3870&#39; target=_bla…	yes	<a href=&#39;?page=Annotation&feature=fig|762376.5.peg.2456&#39; target=_blank>fig|762376.5.peg.2456</a>, <a href=&#39;?page=Annotation&feature=fig|762376.5.peg.3673&#39; target=_blank>fig|762376.5.peg.3673</a>, <a href=&#39;?page=Annotation&feature=fig|762376.5.peg.408&#39; target=_blank>fig|762376.5.peg.408</a>, <a href=&#39;?page=Annotation&feature=fig|762376.5.peg.4511&#39; target=_blank>fig|…	yes
A and B	3-hydroxybutyryl-CoA dehydratase (EC 4.2.1.55)	Acetyl-CoA fermentation to Butyrate	Fermentation	Carbohydrates	<a href=&#39;?page=Annotation&feature=fig|85698.109.peg.3395&#39; target=_blank>fig|85698.109.peg.3395</a>	yes	<a href=&#39;?page=Annotation&feature=fig|762376.5.peg.4340&#39; target=_blank>fig|762376.5.peg.4340</a>	yes
A and B	3-hydroxybutyryl-CoA dehydrogenase (EC 1.1.1.157)	Acetyl-CoA fermentation to Butyrate	Fermentation	Carbohydrates	<a href=&#39;?page=Annotation&feature=fig|85698.109.peg.1519&#39; target=_blank>fig|85698.109.peg.1519</a>, <a href=&#39;?page=Annotation&feature=fig|85698.109.peg.5204&#39; target=_blank>fig|85698.109.peg.5204</a>, <a href=&#39;?page=Annotation&feature=fig|85698.109.peg.5273&#39; target=_blank>fig|85698.109.peg.5273</a>, <a href=&#39;?page=Annotation&feature=fig|85698.109.peg.5367&#39; target=_b…	yes	<a href=&#39;?page=Annotation&feature=fig|762376.5.peg.2281&#39; target=_blank>fig|762376.5.peg.2281</a>, <a href=&#39;?page=Annotation&feature=fig|762376.5.peg.4310&#39; target=_blank>fig|762376.5.peg.4310</a>, <a href=&#39;?page=Annotation&feature=fig|762376.5.peg.4864&#39; target=_blank>fig|762376.5.peg.4864</a>, <a href=&#39;?page=Annotation&feature=fig|762376.5.peg.5959&#39; target=_blank>fi…	yes
A and B	3-hydroxybutyryl-CoA epimerase (EC 5.1.2.3)	Acetyl-CoA fermentation to Butyrate	Fermentation	Carbohydrates	<a href=&#39;?page=Annotation&feature=fig|85698.109.peg.785&#39; target=_blank>fig|85698.109.peg.785</a>, <a href=&#39;?page=Annotation&feature=fig|85698.109.peg.5140&#39; target=_blank>fig|85698.109.peg.5140</a>	yes	<a href=&#39;?page=Annotation&feature=fig|762376.5.peg.3673&#39; target=_blank>fig|762376.5.peg.3673</a>, <a href=&#39;?page=Annotation&feature=fig|762376.5.peg.4511&#39; target=_blank>fig|762376.5.peg.4511</a>, <a href=&#39;?page=Annotation&feature=fig|762376.5.peg.4667&#39; target=_blank>fig|762376.5.peg.4667</a>, <a href=&#39;?page=Annotation&feature=fig|762376.5.peg.5396&#39; target=_blank>fi…	yes
A and B	Acetoacetyl-CoA reductase (EC 1.1.1.36)	Acetyl-CoA fermentation to Butyrate	Fermentation	Carbohydrates	<a href=&#39;?page=Annotation&feature=fig|85698.109.peg.449&#39; target=_blank>fig|85698.109.peg.449</a>, <a href=&#39;?page=Annotation&feature=fig|85698.109.peg.4597&#39; target=_blank>fig|85698.109.peg.4597</a>, <a href=&#39;?page=Annotation&feature=fig|85698.109.peg.5398&#39; target=_blank>fig|85698.109.peg.5398</a>	yes	<a href=&#39;?page=Annotation&feature=fig|762376.5.peg.1376&#39; target=_blank>fig|762376.5.peg.1376</a>, <a href=&#39;?page=Annotation&feature=fig|762376.5.peg.1664&#39; target=_blank>fig|762376.5.peg.1664</a>, <a href=&#39;?page=Annotation&feature=fig|762376.5.peg.5675&#39; target=_blank>fig|762376.5.peg.5675</a>	yes
A and B	Acetyl-CoA acetyltransferase (EC 2.3.1.9)	Acetyl-CoA fermentation to Butyrate	Fermentation	Carbohydrates	<a href=&#39;?page=Annotation&feature=fig|85698.109.peg.410&#39; target=_blank>fig|85698.109.peg.410</a>, <a href=&#39;?page=Annotation&feature=fig|85698.109.peg.1122&#39; target=_blank>fig|85698.109.peg.1122</a>, <a href=&#39;?page=Annotation&feature=fig|85698.109.peg.1412&#39; target=_blank>fig|85698.109.peg.1412</a>, <a href=&#39;?page=Annotation&feature=fig|85698.109.peg.1553&#39; target=_bla…	yes	<a href=&#39;?page=Annotation&feature=fig|762376.5.peg.2588&#39; target=_blank>fig|762376.5.peg.2588</a>, <a href=&#39;?page=Annotation&feature=fig|762376.5.peg.3674&#39; target=_blank>fig|762376.5.peg.3674</a>, <a href=&#39;?page=Annotation&feature=fig|762376.5.peg.3736&#39; target=_blank>fig|762376.5.peg.3736</a>, <a href=&#39;?page=Annotation&feature=fig|762376.5.peg.3959&#39; target=_blank>fi…	yes
A and B	Butyryl-CoA dehydrogenase (EC 1.3.8.1)	Acetyl-CoA fermentation to Butyrate	Fermentation	Carbohydrates	<a href=&#39;?page=Annotation&feature=fig|85698.109.peg.61&#39; target=_blank>fig|85698.109.peg.61</a>, <a href=&#39;?page=Annotation&feature=fig|85698.109.peg.62&#39; target=_blank>fig|85698.109.peg.62</a>, <a href=&#39;?page=Annotation&feature=fig|85698.109.peg.574&#39; target=_blank>fig|85698.109.peg.574</a>, <a href=&#39;?page=Annotation&feature=fig|85698.109.peg.897&#39; target=_blank>fig|85…	yes	<a href=&#39;?page=Annotation&feature=fig|762376.5.peg.114&#39; target=_blank>fig|762376.5.peg.114</a>, <a href=&#39;?page=Annotation&feature=fig|762376.5.peg.1692&#39; target=_blank>fig|762376.5.peg.1692</a>, <a href=&#39;?page=Annotation&feature=fig|762376.5.peg.1700&#39; target=_blank>fig|762376.5.peg.1700</a>, <a href=&#39;?page=Annotation&feature=fig|762376.5.peg.2140&#39; target=_blank>fig|…	yes
A and B	Electron transfer flavoprotein, alpha subunit	Acetyl-CoA fermentation to Butyrate	Fermentation	Carbohydrates	<a href=&#39;?page=Annotation&feature=fig|85698.109.peg.575&#39; target=_blank>fig|85698.109.peg.575</a>, <a href=&#39;?page=Annotation&feature=fig|85698.109.peg.1482&#39; target=_blank>fig|85698.109.peg.1482</a>, <a href=&#39;?page=Annotation&feature=fig|85698.109.peg.2798&#39; target=_blank>fig|85698.109.peg.2798</a>	yes	<a href=&#39;?page=Annotation&feature=fig|762376.5.peg.1728&#39; target=_blank>fig|762376.5.peg.1728</a>, <a href=&#39;?page=Annotation&feature=fig|762376.5.peg.4958&#39; target=_blank>fig|762376.5.peg.4958</a>, <a href=&#39;?page=Annotation&feature=fig|762376.5.peg.6684&#39; target=_blank>fig|762376.5.peg.6684</a>	yes
A and B	Electron transfer flavoprotein, beta subunit	Acetyl-CoA fermentation to Butyrate	Fermentation	Carbohydrates	<a href=&#39;?page=Annotation&feature=fig|85698.109.peg.77&#39; target=_blank>fig|85698.109.peg.77</a>	yes	<a href=&#39;?page=Annotation&feature=fig|762376.5.peg.1727&#39; target=_blank>fig|762376.5.peg.1727</a>, <a href=&#39;?page=Annotation&feature=fig|762376.5.peg.4959&#39; target=_blank>fig|762376.5.peg.4959</a>, <a href=&#39;?page=Annotation&feature=fig|762376.5.peg.6683&#39; target=_blank>fig|762376.5.peg.6683</a>	yes
A and B	Electron transfer flavoprotein-ubiquinone oxidoreductase (EC 1.5.5.1)	Acetyl-CoA fermentation to Butyrate	Fermentation	Carbohydrates	<a href=&#39;?page=Annotation&feature=fig|85698.109.peg.391&#39; target=_blank>fig|85698.109.peg.391</a>	yes	<a href=&#39;?page=Annotation&feature=fig|762376.5.peg.1591&#39; target=_blank>fig|762376.5.peg.1591</a>	yes
A and B	Enoyl-CoA hydratase (EC 4.2.1.17)	Acetyl-CoA fermentation to Butyrate	Fermentation	Carbohydrates	<a href=&#39;?page=Annotation&feature=fig|85698.109.peg.83&#39; target=_blank>fig|85698.109.peg.83</a>, <a href=&#39;?page=Annotation&feature=fig|85698.109.peg.428&#39; target=_blank>fig|85698.109.peg.428</a>, <a href=&#39;?page=Annotation&feature=fig|85698.109.peg.785&#39; target=_blank>fig|85698.109.peg.785</a>, <a href=&#39;?page=Annotation&feature=fig|85698.109.peg.968&#39; target=_blank>fig|…	yes	<a href=&#39;?page=Annotation&feature=fig|762376.5.peg.1296&#39; target=_blank>fig|762376.5.peg.1296</a>, <a href=&#39;?page=Annotation&feature=fig|762376.5.peg.1689&#39; target=_blank>fig|762376.5.peg.1689</a>, <a href=&#39;?page=Annotation&feature=fig|762376.5.peg.1765&#39; target=_blank>fig|762376.5.peg.1765</a>, <a href=&#39;?page=Annotation&feature=fig|762376.5.peg.2627&#39; target=_blank>fi…	yes
A and B	Acetate kinase (EC 2.7.2.1)	Fermentations: Lactate	Fermentation	Carbohydrates	<a href=&#39;?page=Annotation&feature=fig|85698.109.peg.1091&#39; target=_blank>fig|85698.109.peg.1091</a>	yes	<a href=&#39;?page=Annotation&feature=fig|762376.5.peg.5114&#39; target=_blank>fig|762376.5.peg.5114</a>	yes
A and B	Fructose-6-phosphate phosphoketolase (EC 4.1.2.22)	Fermentations: Lactate	Fermentation	Carbohydrates	<a href=&#39;?page=Annotation&feature=fig|85698.109.peg.2056&#39; target=_blank>fig|85698.109.peg.2056</a>	yes	<a href=&#39;?page=Annotation&feature=fig|762376.5.peg.5457&#39; target=_blank>fig|762376.5.peg.5457</a>	yes
A and B	Phosphate acetyltransferase (EC 2.3.1.8)	Fermentations: Lactate	Fermentation	Carbohydrates	<a href=&#39;?page=Annotation&feature=fig|85698.109.peg.236&#39; target=_blank>fig|85698.109.peg.236</a>, <a href=&#39;?page=Annotation&feature=fig|85698.109.peg.1279&#39; target=_blank>fig|85698.109.peg.1279</a>	yes	<a href=&#39;?page=Annotation&feature=fig|762376.5.peg.2895&#39; target=_blank>fig|762376.5.peg.2895</a>, <a href=&#39;?page=Annotation&feature=fig|762376.5.peg.5113&#39; target=_blank>fig|762376.5.peg.5113</a>	yes
A and B	Xylulose-5-phosphate phosphoketolase (EC 4.1.2.9)	Fermentations: Lactate	Fermentation	Carbohydrates	<a href=&#39;?page=Annotation&feature=fig|85698.109.peg.2056&#39; target=_blank>fig|85698.109.peg.2056</a>	yes	<a href=&#39;?page=Annotation&feature=fig|762376.5.peg.5457&#39; target=_blank>fig|762376.5.peg.5457</a>	yes
A and B	Acetate kinase (EC 2.7.2.1)	Fermentations: Mixed acid	Fermentation	Carbohydrates	<a href=&#39;?page=Annotation&feature=fig|85698.109.peg.1091&#39; target=_blank>fig|85698.109.peg.1091</a>	yes	<a href=&#39;?page=Annotation&feature=fig|762376.5.peg.5114&#39; target=_blank>fig|762376.5.peg.5114</a>	yes
A and B	Alcohol dehydrogenase (EC 1.1.1.1)	Fermentations: Mixed acid	Fermentation	Carbohydrates	<a href=&#39;?page=Annotation&feature=fig|85698.109.peg.81&#39; target=_blank>fig|85698.109.peg.81</a>, <a href=&#39;?page=Annotation&feature=fig|85698.109.peg.244&#39; target=_blank>fig|85698.109.peg.244</a>, <a href=&#39;?page=Annotation&feature=fig|85698.109.peg.988&#39; target=_blank>fig|85698.109.peg.988</a>, <a href=&#39;?page=Annotation&feature=fig|85698.109.peg.1284&#39; target=_blank>fig…	yes	<a href=&#39;?page=Annotation&feature=fig|762376.5.peg.3317&#39; target=_blank>fig|762376.5.peg.3317</a>, <a href=&#39;?page=Annotation&feature=fig|762376.5.peg.3457&#39; target=_blank>fig|762376.5.peg.3457</a>, <a href=&#39;?page=Annotation&feature=fig|762376.5.peg.3687&#39; target=_blank>fig|762376.5.peg.3687</a>, <a href=&#39;?page=Annotation&feature=fig|762376.5.peg.3907&#39; target=_blank>fi…	yes
A and B	Phosphate acetyltransferase (EC 2.3.1.8)	Fermentations: Mixed acid	Fermentation	Carbohydrates	<a href=&#39;?page=Annotation&feature=fig|85698.109.peg.236&#39; target=_blank>fig|85698.109.peg.236</a>, <a href=&#39;?page=Annotation&feature=fig|85698.109.peg.1279&#39; target=_blank>fig|85698.109.peg.1279</a>	yes	<a href=&#39;?page=Annotation&feature=fig|762376.5.peg.2895&#39; target=_blank>fig|762376.5.peg.2895</a>, <a href=&#39;?page=Annotation&feature=fig|762376.5.peg.5113&#39; target=_blank>fig|762376.5.peg.5113</a>	yes
A and B	Phosphoenolpyruvate carboxylase (EC 4.1.1.31)	Fermentations: Mixed acid	Fermentation	Carbohydrates	<a href=&#39;?page=Annotation&feature=fig|85698.109.peg.878&#39; target=_blank>fig|85698.109.peg.878</a>	yes	<a href=&#39;?page=Annotation&feature=fig|762376.5.peg.5955&#39; target=_blank>fig|762376.5.peg.5955</a>	yes
A and B	2,5-diketo-D-gluconic acid reductase B (EC 1.1.1.274)	D-gluconate and ketogluconates metabolism	Monosaccharides	Carbohydrates	<a href=&#39;?page=Annotation&feature=fig|85698.109.peg.5629&#39; target=_blank>fig|85698.109.peg.5629</a>	yes	<a href=&#39;?page=Annotation&feature=fig|762376.5.peg.268&#39; target=_blank>fig|762376.5.peg.268</a>	yes
A and B	2-dehydro-3-deoxygluconate kinase (EC 2.7.1.45)	D-gluconate and ketogluconates metabolism	Monosaccharides	Carbohydrates	<a href=&#39;?page=Annotation&feature=fig|85698.109.peg.266&#39; target=_blank>fig|85698.109.peg.266</a>	yes	<a href=&#39;?page=Annotation&feature=fig|762376.5.peg.947&#39; target=_blank>fig|762376.5.peg.947</a>	yes
A and B	Gluconate 2-dehydrogenase (EC 1.1.99.3), membrane-bound, flavoprotein	D-gluconate and ketogluconates metabolism	Monosaccharides	Carbohydrates	<a href=&#39;?page=Annotation&feature=fig|85698.109.peg.2869&#39; target=_blank>fig|85698.109.peg.2869</a>	yes	<a href=&#39;?page=Annotation&feature=fig|762376.5.peg.3712&#39; target=_blank>fig|762376.5.peg.3712</a>	yes
A and B	Gluconate 2-dehydrogenase (EC 1.1.99.3), membrane-bound, gamma subunit	D-gluconate and ketogluconates metabolism	Monosaccharides	Carbohydrates	<a href=&#39;?page=Annotation&feature=fig|85698.109.peg.2870&#39; target=_blank>fig|85698.109.peg.2870</a>	yes	<a href=&#39;?page=Annotation&feature=fig|762376.5.peg.3713&#39; target=_blank>fig|762376.5.peg.3713</a>	yes
A and B	Gluconate transporter family protein	D-gluconate and ketogluconates metabolism	Monosaccharides	Carbohydrates	<a href=&#39;?page=Annotation&feature=fig|85698.109.peg.5838&#39; target=_blank>fig|85698.109.peg.5838</a>	yes	<a href=&#39;?page=Annotation&feature=fig|762376.5.peg.3671&#39; target=_blank>fig|762376.5.peg.3671</a>	yes
A and B	Gluconate utilization system Gnt-I transcriptional repressor	D-gluconate and ketogluconates metabolism	Monosaccharides	Carbohydrates	<a href=&#39;?page=Annotation&feature=fig|85698.109.peg.2170&#39; target=_blank>fig|85698.109.peg.2170</a>	yes	<a href=&#39;?page=Annotation&feature=fig|762376.5.peg.2243&#39; target=_blank>fig|762376.5.peg.2243</a>	yes
A and B	Glucose 1-dehydrogenase (EC 1.1.1.47)	D-gluconate and ketogluconates metabolism	Monosaccharides	Carbohydrates	<a href=&#39;?page=Annotation&feature=fig|85698.109.peg.4538&#39; target=_blank>fig|85698.109.peg.4538</a>	yes	<a href=&#39;?page=Annotation&feature=fig|762376.5.peg.3497&#39; target=_blank>fig|762376.5.peg.3497</a>	yes
A and B	Predicted gluconate TRAP family transporter, DctM subunit	D-gluconate and ketogluconates metabolism	Monosaccharides	Carbohydrates	<a href=&#39;?page=Annotation&feature=fig|85698.109.peg.5044&#39; target=_blank>fig|85698.109.peg.5044</a>, <a href=&#39;?page=Annotation&feature=fig|85698.109.peg.5045&#39; target=_blank>fig|85698.109.peg.5045</a>	yes	<a href=&#39;?page=Annotation&feature=fig|762376.5.peg.3882&#39; target=_blank>fig|762376.5.peg.3882</a>	yes
A and B	GDP-mannose mannosyl hydrolase (EC 3.6.1.-)	Mannose Metabolism	Monosaccharides	Carbohydrates	<a href=&#39;?page=Annotation&feature=fig|85698.109.peg.6239&#39; target=_blank>fig|85698.109.peg.6239</a>	yes	<a href=&#39;?page=Annotation&feature=fig|762376.5.peg.4493&#39; target=_blank>fig|762376.5.peg.4493</a>	yes
A and B	Mannose-1-phosphate guanylyltransferase (GDP) (EC 2.7.7.22)	Mannose Metabolism	Monosaccharides	Carbohydrates	<a href=&#39;?page=Annotation&feature=fig|85698.109.peg.1343&#39; target=_blank>fig|85698.109.peg.1343</a>, <a href=&#39;?page=Annotation&feature=fig|85698.109.peg.1656&#39; target=_blank>fig|85698.109.peg.1656</a>, <a href=&#39;?page=Annotation&feature=fig|85698.109.peg.6238&#39; target=_blank>fig|85698.109.peg.6238</a>	yes	<a href=&#39;?page=Annotation&feature=fig|762376.5.peg.4494&#39; target=_blank>fig|762376.5.peg.4494</a>	yes
A and B	Mannose-6-phosphate isomerase (EC 5.3.1.8)	Mannose Metabolism	Monosaccharides	Carbohydrates	<a href=&#39;?page=Annotation&feature=fig|85698.109.peg.3165&#39; target=_blank>fig|85698.109.peg.3165</a>, <a href=&#39;?page=Annotation&feature=fig|85698.109.peg.5854&#39; target=_blank>fig|85698.109.peg.5854</a>	yes	<a href=&#39;?page=Annotation&feature=fig|762376.5.peg.2304&#39; target=_blank>fig|762376.5.peg.2304</a>	yes
A	D-glycerate 2-kinase (EC 2.7.1.-)	D-galactarate, D-glucarate and D-glycerate catabolism	Monosaccharides	Carbohydrates	<a href=&#39;?page=Annotation&feature=fig|85698.109.peg.275&#39; target=_blank>fig|85698.109.peg.275</a>	yes	<input type=&#39;button&#39; class=&#39;button&#39; value=&#39;find&#39; onclick=&#39;window.open("?page=SearchGene&fr=D-glycerate 2-kinase (EC 2.7.1.-)&organism=762376.5&subsystem=D-galactarate,_D-glucarate_and_D-glycerate_catabolism&template_gene=fig|85698.109.peg.275");&#39;>	no
A	5-keto-D-gluconate 5-reductase (EC 1.1.1.69)	D-gluconate and ketogluconates metabolism	Monosaccharides	Carbohydrates	<a href=&#39;?page=Annotation&feature=fig|85698.109.peg.2782&#39; target=_blank>fig|85698.109.peg.2782</a>, <a href=&#39;?page=Annotation&feature=fig|85698.109.peg.3733&#39; target=_blank>fig|85698.109.peg.3733</a>	yes	<input type=&#39;button&#39; class=&#39;button&#39; value=&#39;find&#39; onclick=&#39;window.open("?page=SearchGene&fr=5-keto-D-gluconate 5-reductase (EC 1.1.1.69)&organism=762376.5&subsystem=D-gluconate_and_ketogluconates_metabolism&template_gene=fig|85698.109.peg.2782");&#39;>	no
B	2-dehydro-3-deoxyphosphogalactonate aldolase (EC 4.1.2.21)	D-galactonate catabolism	Monosaccharides	Carbohydrates	<input type=&#39;button&#39; value=&#39;find&#39; onclick=&#39;window.open("?page=SearchGene&fr=2-dehydro-3-deoxyphosphogalactonate aldolase (EC 4.1.2.21)&organism=85698.109&subsystem=D-galactonate_catabolism&template_gene=fig|762376.5.peg.5838");&#39;>	no	<a href=&#39;?page=Annotation&feature=fig|762376.5.peg.5838&#39; target=_blank>fig|762376.5.peg.5838</a>	yes
B	Gluconate 2-dehydrogenase (EC 1.1.99.3), membrane-bound, cytochrome c	D-gluconate and ketogluconates metabolism	Monosaccharides	Carbohydrates	<input type=&#39;button&#39; value=&#39;find&#39; onclick=&#39;window.open("?page=SearchGene&fr=Gluconate 2-dehydrogenase (EC 1.1.99.3), membrane-bound, cytochrome c&organism=85698.109&subsystem=D-gluconate_and_ketogluconates_metabolism&template_gene=fig|762376.5.peg.3711");&#39;>	no	<a href=&#39;?page=Annotation&feature=fig|762376.5.peg.3711&#39; target=_blank>fig|762376.5.peg.3711</a>	yes
B	L-idonate 5-dehydrogenase (EC 1.1.1.264)	D-gluconate and ketogluconates metabolism	Monosaccharides	Carbohydrates	<input type=&#39;button&#39; value=&#39;find&#39; onclick=&#39;window.open("?page=SearchGene&fr=L-idonate 5-dehydrogenase (EC 1.1.1.264)&organism=85698.109&subsystem=D-gluconate_and_ketogluconates_metabolism&template_gene=fig|762376.5.peg.5559");&#39;>	no	<a href=&#39;?page=Annotation&feature=fig|762376.5.peg.5559&#39; target=_blank>fig|762376.5.peg.5559</a>	yes
B	Ribose 5-phosphate isomerase A (EC 5.3.1.6)	D-ribose utilization	Monosaccharides	Carbohydrates	<input type=&#39;button&#39; value=&#39;find&#39; onclick=&#39;window.open("?page=SearchGene&fr=Ribose 5-phosphate isomerase A (EC 5.3.1.6)&organism=85698.109&subsystem=D-ribose_utilization&template_gene=fig|762376.5.peg.2001");&#39;>	no	<a href=&#39;?page=Annotation&feature=fig|762376.5.peg.2001&#39; target=_blank>fig|762376.5.peg.2001</a>	yes
B	Ribose 5-phosphate isomerase B (EC 5.3.1.6)	D-ribose utilization	Monosaccharides	Carbohydrates	<input type=&#39;button&#39; value=&#39;find&#39; onclick=&#39;window.open("?page=SearchGene&fr=Ribose 5-phosphate isomerase B (EC 5.3.1.6)&organism=85698.109&subsystem=D-ribose_utilization&template_gene=fig|762376.5.peg.1344");&#39;>	no	<a href=&#39;?page=Annotation&feature=fig|762376.5.peg.1344&#39; target=_blank>fig|762376.5.peg.1344</a>	yes
B	Xylonate dehydratase (EC 4.2.1.82)	Xylose utilization	Monosaccharides	Carbohydrates	<input type=&#39;button&#39; value=&#39;find&#39; onclick=&#39;window.open("?page=SearchGene&fr=Xylonate dehydratase (EC 4.2.1.82)&organism=85698.109&subsystem=Xylose_utilization&template_gene=fig|762376.5.peg.2239");&#39;>	no	<a href=&#39;?page=Annotation&feature=fig|762376.5.peg.2239&#39; target=_blank>fig|762376.5.peg.2239</a>	yes
B	Xylulose kinase (EC 2.7.1.17)	Xylose utilization	Monosaccharides	Carbohydrates	<input type=&#39;button&#39; value=&#39;find&#39; onclick=&#39;window.open("?page=SearchGene&fr=Xylulose kinase (EC 2.7.1.17)&organism=85698.109&subsystem=Xylose_utilization&template_gene=fig|762376.5.peg.5874");&#39;>	no	<a href=&#39;?page=Annotation&feature=fig|762376.5.peg.5874&#39; target=_blank>fig|762376.5.peg.5874</a>	yes
A and B	5,10-methylenetetrahydrofolate reductase (EC 1.5.1.20)	One-carbon metabolism by tetrahydropterines	One-carbon Metabolism	Carbohydrates	<a href=&#39;?page=Annotation&feature=fig|85698.109.peg.3747&#39; target=_blank>fig|85698.109.peg.3747</a>	yes	<a href=&#39;?page=Annotation&feature=fig|762376.5.peg.6243&#39; target=_blank>fig|762376.5.peg.6243</a>	yes
A and B	5-formyltetrahydrofolate cyclo-ligase (EC 6.3.3.2)	One-carbon metabolism by tetrahydropterines	One-carbon Metabolism	Carbohydrates	<a href=&#39;?page=Annotation&feature=fig|85698.109.peg.1155&#39; target=_blank>fig|85698.109.peg.1155</a>	yes	<a href=&#39;?page=Annotation&feature=fig|762376.5.peg.6232&#39; target=_blank>fig|762376.5.peg.6232</a>	yes
A and B	Formyltetrahydrofolate deformylase (EC 3.5.1.10)	One-carbon metabolism by tetrahydropterines	One-carbon Metabolism	Carbohydrates	<a href=&#39;?page=Annotation&feature=fig|85698.109.peg.2016&#39; target=_blank>fig|85698.109.peg.2016</a>	yes	<a href=&#39;?page=Annotation&feature=fig|762376.5.peg.923&#39; target=_blank>fig|762376.5.peg.923</a>	yes
A and B	Methenyltetrahydrofolate cyclohydrolase (EC 3.5.4.9)	One-carbon metabolism by tetrahydropterines	One-carbon Metabolism	Carbohydrates	<a href=&#39;?page=Annotation&feature=fig|85698.109.peg.276&#39; target=_blank>fig|85698.109.peg.276</a>	yes	<a href=&#39;?page=Annotation&feature=fig|762376.5.peg.2728&#39; target=_blank>fig|762376.5.peg.2728</a>	yes
A and B	Methylenetetrahydrofolate dehydrogenase (NADP+) (EC 1.5.1.5)	One-carbon metabolism by tetrahydropterines	One-carbon Metabolism	Carbohydrates	<a href=&#39;?page=Annotation&feature=fig|85698.109.peg.276&#39; target=_blank>fig|85698.109.peg.276</a>	yes	<a href=&#39;?page=Annotation&feature=fig|762376.5.peg.2728&#39; target=_blank>fig|762376.5.peg.2728</a>	yes
A and B	3-ketoacyl-CoA thiolase (EC 2.3.1.16)	Serine-glyoxylate cycle	One-carbon Metabolism	Carbohydrates	<a href=&#39;?page=Annotation&feature=fig|85698.109.peg.410&#39; target=_blank>fig|85698.109.peg.410</a>, <a href=&#39;?page=Annotation&feature=fig|85698.109.peg.421&#39; target=_blank>fig|85698.109.peg.421</a>, <a href=&#39;?page=Annotation&feature=fig|85698.109.peg.901&#39; target=_blank>fig|85698.109.peg.901</a>, <a href=&#39;?page=Annotation&feature=fig|85698.109.peg.1122&#39; target=_blank>f…	yes	<a href=&#39;?page=Annotation&feature=fig|762376.5.peg.2588&#39; target=_blank>fig|762376.5.peg.2588</a>, <a href=&#39;?page=Annotation&feature=fig|762376.5.peg.3674&#39; target=_blank>fig|762376.5.peg.3674</a>, <a href=&#39;?page=Annotation&feature=fig|762376.5.peg.3736&#39; target=_blank>fig|762376.5.peg.3736</a>, <a href=&#39;?page=Annotation&feature=fig|762376.5.peg.3959&#39; target=_blank>fi…	yes
A and B	5,10-methylenetetrahydrofolate reductase (EC 1.5.1.20)	Serine-glyoxylate cycle	One-carbon Metabolism	Carbohydrates	<a href=&#39;?page=Annotation&feature=fig|85698.109.peg.3747&#39; target=_blank>fig|85698.109.peg.3747</a>	yes	<a href=&#39;?page=Annotation&feature=fig|762376.5.peg.6243&#39; target=_blank>fig|762376.5.peg.6243</a>	yes
A and B	5-formyltetrahydrofolate cyclo-ligase (EC 6.3.3.2)	Serine-glyoxylate cycle	One-carbon Metabolism	Carbohydrates	<a href=&#39;?page=Annotation&feature=fig|85698.109.peg.1155&#39; target=_blank>fig|85698.109.peg.1155</a>	yes	<a href=&#39;?page=Annotation&feature=fig|762376.5.peg.6232&#39; target=_blank>fig|762376.5.peg.6232</a>	yes
A and B	Acetoacetyl-CoA reductase (EC 1.1.1.36)	Serine-glyoxylate cycle	One-carbon Metabolism	Carbohydrates	<a href=&#39;?page=Annotation&feature=fig|85698.109.peg.449&#39; target=_blank>fig|85698.109.peg.449</a>, <a href=&#39;?page=Annotation&feature=fig|85698.109.peg.4597&#39; target=_blank>fig|85698.109.peg.4597</a>, <a href=&#39;?page=Annotation&feature=fig|85698.109.peg.5398&#39; target=_blank>fig|85698.109.peg.5398</a>	yes	<a href=&#39;?page=Annotation&feature=fig|762376.5.peg.1376&#39; target=_blank>fig|762376.5.peg.1376</a>, <a href=&#39;?page=Annotation&feature=fig|762376.5.peg.1664&#39; target=_blank>fig|762376.5.peg.1664</a>, <a href=&#39;?page=Annotation&feature=fig|762376.5.peg.5675&#39; target=_blank>fig|762376.5.peg.5675</a>	yes
A and B	Acetyl-CoA acetyltransferase (EC 2.3.1.9)	Serine-glyoxylate cycle	One-carbon Metabolism	Carbohydrates	<a href=&#39;?page=Annotation&feature=fig|85698.109.peg.410&#39; target=_blank>fig|85698.109.peg.410</a>, <a href=&#39;?page=Annotation&feature=fig|85698.109.peg.1122&#39; target=_blank>fig|85698.109.peg.1122</a>, <a href=&#39;?page=Annotation&feature=fig|85698.109.peg.1412&#39; target=_blank>fig|85698.109.peg.1412</a>, <a href=&#39;?page=Annotation&feature=fig|85698.109.peg.1553&#39; target=_bla…	yes	<a href=&#39;?page=Annotation&feature=fig|762376.5.peg.2588&#39; target=_blank>fig|762376.5.peg.2588</a>, <a href=&#39;?page=Annotation&feature=fig|762376.5.peg.3674&#39; target=_blank>fig|762376.5.peg.3674</a>, <a href=&#39;?page=Annotation&feature=fig|762376.5.peg.3736&#39; target=_blank>fig|762376.5.peg.3736</a>, <a href=&#39;?page=Annotation&feature=fig|762376.5.peg.3959&#39; target=_blank>fi…	yes
A and B	Aconitate hydratase (EC 4.2.1.3)	Serine-glyoxylate cycle	One-carbon Metabolism	Carbohydrates	<a href=&#39;?page=Annotation&feature=fig|85698.109.peg.475&#39; target=_blank>fig|85698.109.peg.475</a>, <a href=&#39;?page=Annotation&feature=fig|85698.109.peg.2039&#39; target=_blank>fig|85698.109.peg.2039</a>, <a href=&#39;?page=Annotation&feature=fig|85698.109.peg.5894&#39; target=_blank>fig|85698.109.peg.5894</a>	yes	<a href=&#39;?page=Annotation&feature=fig|762376.5.peg.4446&#39; target=_blank>fig|762376.5.peg.4446</a>, <a href=&#39;?page=Annotation&feature=fig|762376.5.peg.5326&#39; target=_blank>fig|762376.5.peg.5326</a>, <a href=&#39;?page=Annotation&feature=fig|762376.5.peg.6021&#39; target=_blank>fig|762376.5.peg.6021</a>	yes
A and B	Citrate synthase (si) (EC 2.3.3.1)	Serine-glyoxylate cycle	One-carbon Metabolism	Carbohydrates	<a href=&#39;?page=Annotation&feature=fig|85698.109.peg.1698&#39; target=_blank>fig|85698.109.peg.1698</a>, <a href=&#39;?page=Annotation&feature=fig|85698.109.peg.2148&#39; target=_blank>fig|85698.109.peg.2148</a>, <a href=&#39;?page=Annotation&feature=fig|85698.109.peg.2411&#39; target=_blank>fig|85698.109.peg.2411</a>, <a href=&#39;?page=Annotation&feature=fig|85698.109.peg.5189&#39; target=_b…	yes	<a href=&#39;?page=Annotation&feature=fig|762376.5.peg.1630&#39; target=_blank>fig|762376.5.peg.1630</a>, <a href=&#39;?page=Annotation&feature=fig|762376.5.peg.262&#39; target=_blank>fig|762376.5.peg.262</a>, <a href=&#39;?page=Annotation&feature=fig|762376.5.peg.4942&#39; target=_blank>fig|762376.5.peg.4942</a>, <a href=&#39;?page=Annotation&feature=fig|762376.5.peg.5473&#39; target=_blank>fig|…	yes
A and B	Enolase (EC 4.2.1.11)	Serine-glyoxylate cycle	One-carbon Metabolism	Carbohydrates	<a href=&#39;?page=Annotation&feature=fig|85698.109.peg.761&#39; target=_blank>fig|85698.109.peg.761</a>	yes	<a href=&#39;?page=Annotation&feature=fig|762376.5.peg.1608&#39; target=_blank>fig|762376.5.peg.1608</a>	yes
A and B	Fumarate hydratase class I, aerobic (EC 4.2.1.2)	Serine-glyoxylate cycle	One-carbon Metabolism	Carbohydrates	<a href=&#39;?page=Annotation&feature=fig|85698.109.peg.392&#39; target=_blank>fig|85698.109.peg.392</a>, <a href=&#39;?page=Annotation&feature=fig|85698.109.peg.3633&#39; target=_blank>fig|85698.109.peg.3633</a>, <a href=&#39;?page=Annotation&feature=fig|85698.109.peg.3634&#39; target=_blank>fig|85698.109.peg.3634</a>, <a href=&#39;?page=Annotation&feature=fig|85698.109.peg.4909&#39; target=_bla…	yes	<a href=&#39;?page=Annotation&feature=fig|762376.5.peg.1144&#39; target=_blank>fig|762376.5.peg.1144</a>, <a href=&#39;?page=Annotation&feature=fig|762376.5.peg.1145&#39; target=_blank>fig|762376.5.peg.1145</a>, <a href=&#39;?page=Annotation&feature=fig|762376.5.peg.2649&#39; target=_blank>fig|762376.5.peg.2649</a>, <a href=&#39;?page=Annotation&feature=fig|762376.5.peg.884&#39; target=_blank>fig…	yes
A and B	Isocitrate lyase (EC 4.1.3.1)	Serine-glyoxylate cycle	One-carbon Metabolism	Carbohydrates	<a href=&#39;?page=Annotation&feature=fig|85698.109.peg.1063&#39; target=_blank>fig|85698.109.peg.1063</a>	yes	<a href=&#39;?page=Annotation&feature=fig|762376.5.peg.4383&#39; target=_blank>fig|762376.5.peg.4383</a>	yes
A and B	Malate dehydrogenase (EC 1.1.1.37)	Serine-glyoxylate cycle	One-carbon Metabolism	Carbohydrates	<a href=&#39;?page=Annotation&feature=fig|85698.109.peg.684&#39; target=_blank>fig|85698.109.peg.684</a>, <a href=&#39;?page=Annotation&feature=fig|85698.109.peg.953&#39; target=_blank>fig|85698.109.peg.953</a>, <a href=&#39;?page=Annotation&feature=fig|85698.109.peg.954&#39; target=_blank>fig|85698.109.peg.954</a>, <a href=&#39;?page=Annotation&feature=fig|85698.109.peg.1820&#39; target=_blank>f…	yes	<a href=&#39;?page=Annotation&feature=fig|762376.5.peg.1623&#39; target=_blank>fig|762376.5.peg.1623</a>, <a href=&#39;?page=Annotation&feature=fig|762376.5.peg.3906&#39; target=_blank>fig|762376.5.peg.3906</a>, <a href=&#39;?page=Annotation&feature=fig|762376.5.peg.4166&#39; target=_blank>fig|762376.5.peg.4166</a>, <a href=&#39;?page=Annotation&feature=fig|762376.5.peg.471&#39; target=_blank>fig…	yes
A and B	Methenyltetrahydrofolate cyclohydrolase (EC 3.5.4.9)	Serine-glyoxylate cycle	One-carbon Metabolism	Carbohydrates	<a href=&#39;?page=Annotation&feature=fig|85698.109.peg.276&#39; target=_blank>fig|85698.109.peg.276</a>	yes	<a href=&#39;?page=Annotation&feature=fig|762376.5.peg.2728&#39; target=_blank>fig|762376.5.peg.2728</a>	yes
A and B	Methylcrotonyl-CoA carboxylase biotin-containing subunit (EC 6.4.1.4)	Serine-glyoxylate cycle	One-carbon Metabolism	Carbohydrates	<a href=&#39;?page=Annotation&feature=fig|85698.109.peg.334&#39; target=_blank>fig|85698.109.peg.334</a>, <a href=&#39;?page=Annotation&feature=fig|85698.109.peg.1227&#39; target=_blank>fig|85698.109.peg.1227</a>, <a href=&#39;?page=Annotation&feature=fig|85698.109.peg.2295&#39; target=_blank>fig|85698.109.peg.2295</a>, <a href=&#39;?page=Annotation&feature=fig|85698.109.peg.3879&#39; target=_bla…	yes	<a href=&#39;?page=Annotation&feature=fig|762376.5.peg.110&#39; target=_blank>fig|762376.5.peg.110</a>, <a href=&#39;?page=Annotation&feature=fig|762376.5.peg.5152&#39; target=_blank>fig|762376.5.peg.5152</a>, <a href=&#39;?page=Annotation&feature=fig|762376.5.peg.5921&#39; target=_blank>fig|762376.5.peg.5921</a>, <a href=&#39;?page=Annotation&feature=fig|762376.5.peg.6688&#39; target=_blank>fig|…	yes
A and B	Methylcrotonyl-CoA carboxylase carboxyl transferase subunit (EC 6.4.1.4)	Serine-glyoxylate cycle	One-carbon Metabolism	Carbohydrates	<a href=&#39;?page=Annotation&feature=fig|85698.109.peg.3991&#39; target=_blank>fig|85698.109.peg.3991</a>, <a href=&#39;?page=Annotation&feature=fig|85698.109.peg.4155&#39; target=_blank>fig|85698.109.peg.4155</a>, <a href=&#39;?page=Annotation&feature=fig|85698.109.peg.4744&#39; target=_blank>fig|85698.109.peg.4744</a>	yes	<a href=&#39;?page=Annotation&feature=fig|762376.5.peg.111&#39; target=_blank>fig|762376.5.peg.111</a>, <a href=&#39;?page=Annotation&feature=fig|762376.5.peg.5923&#39; target=_blank>fig|762376.5.peg.5923</a>	yes
A and B	Methylenetetrahydrofolate dehydrogenase (NADP+) (EC 1.5.1.5)	Serine-glyoxylate cycle	One-carbon Metabolism	Carbohydrates	<a href=&#39;?page=Annotation&feature=fig|85698.109.peg.276&#39; target=_blank>fig|85698.109.peg.276</a>	yes	<a href=&#39;?page=Annotation&feature=fig|762376.5.peg.2728&#39; target=_blank>fig|762376.5.peg.2728</a>	yes
A and B	Propionyl-CoA carboxylase beta chain (EC 6.4.1.3)	Serine-glyoxylate cycle	One-carbon Metabolism	Carbohydrates	<a href=&#39;?page=Annotation&feature=fig|85698.109.peg.1228&#39; target=_blank>fig|85698.109.peg.1228</a>	yes	<a href=&#39;?page=Annotation&feature=fig|762376.5.peg.2189&#39; target=_blank>fig|762376.5.peg.2189</a>	yes
A and B	Serine hydroxymethyltransferase (EC 2.1.2.1)	Serine-glyoxylate cycle	One-carbon Metabolism	Carbohydrates	<a href=&#39;?page=Annotation&feature=fig|85698.109.peg.395&#39; target=_blank>fig|85698.109.peg.395</a>, <a href=&#39;?page=Annotation&feature=fig|85698.109.peg.3147&#39; target=_blank>fig|85698.109.peg.3147</a>, <a href=&#39;?page=Annotation&feature=fig|85698.109.peg.3606&#39; target=_blank>fig|85698.109.peg.3606</a>, <a href=&#39;?page=Annotation&feature=fig|85698.109.peg.5994&#39; target=_bla…	yes	<a href=&#39;?page=Annotation&feature=fig|762376.5.peg.5771&#39; target=_blank>fig|762376.5.peg.5771</a>, <a href=&#39;?page=Annotation&feature=fig|762376.5.peg.675&#39; target=_blank>fig|762376.5.peg.675</a>	yes
A and B	Serine--glyoxylate aminotransferase (EC 2.6.1.45)	Serine-glyoxylate cycle	One-carbon Metabolism	Carbohydrates	<a href=&#39;?page=Annotation&feature=fig|85698.109.peg.5168&#39; target=_blank>fig|85698.109.peg.5168</a>, <a href=&#39;?page=Annotation&feature=fig|85698.109.peg.5169&#39; target=_blank>fig|85698.109.peg.5169</a>	yes	<a href=&#39;?page=Annotation&feature=fig|762376.5.peg.3598&#39; target=_blank>fig|762376.5.peg.3598</a>	yes
A and B	Succinate dehydrogenase flavoprotein subunit (EC 1.3.99.1)	Serine-glyoxylate cycle	One-carbon Metabolism	Carbohydrates	<a href=&#39;?page=Annotation&feature=fig|85698.109.peg.2408&#39; target=_blank>fig|85698.109.peg.2408</a>, <a href=&#39;?page=Annotation&feature=fig|85698.109.peg.3635&#39; target=_blank>fig|85698.109.peg.3635</a>, <a href=&#39;?page=Annotation&feature=fig|85698.109.peg.3636&#39; target=_blank>fig|85698.109.peg.3636</a>	yes	<a href=&#39;?page=Annotation&feature=fig|762376.5.peg.1143&#39; target=_blank>fig|762376.5.peg.1143</a>, <a href=&#39;?page=Annotation&feature=fig|762376.5.peg.1627&#39; target=_blank>fig|762376.5.peg.1627</a>	yes
A and B	Succinate dehydrogenase iron-sulfur protein (EC 1.3.99.1)	Serine-glyoxylate cycle	One-carbon Metabolism	Carbohydrates	<a href=&#39;?page=Annotation&feature=fig|85698.109.peg.2409&#39; target=_blank>fig|85698.109.peg.2409</a>, <a href=&#39;?page=Annotation&feature=fig|85698.109.peg.3639&#39; target=_blank>fig|85698.109.peg.3639</a>	yes	<a href=&#39;?page=Annotation&feature=fig|762376.5.peg.1140&#39; target=_blank>fig|762376.5.peg.1140</a>, <a href=&#39;?page=Annotation&feature=fig|762376.5.peg.1628&#39; target=_blank>fig|762376.5.peg.1628</a>	yes
A and B	Succinyl-CoA ligase [ADP-forming] alpha chain (EC 6.2.1.5)	Serine-glyoxylate cycle	One-carbon Metabolism	Carbohydrates	<a href=&#39;?page=Annotation&feature=fig|85698.109.peg.3091&#39; target=_blank>fig|85698.109.peg.3091</a>, <a href=&#39;?page=Annotation&feature=fig|85698.109.peg.3092&#39; target=_blank>fig|85698.109.peg.3092</a>	yes	<a href=&#39;?page=Annotation&feature=fig|762376.5.peg.1874&#39; target=_blank>fig|762376.5.peg.1874</a>	yes
A and B	Succinyl-CoA ligase [ADP-forming] beta chain (EC 6.2.1.5)	Serine-glyoxylate cycle	One-carbon Metabolism	Carbohydrates	<a href=&#39;?page=Annotation&feature=fig|85698.109.peg.3093&#39; target=_blank>fig|85698.109.peg.3093</a>	yes	<a href=&#39;?page=Annotation&feature=fig|762376.5.peg.1873&#39; target=_blank>fig|762376.5.peg.1873</a>	yes
A and B	Succinyl-CoA:3-ketoacid-coenzyme A transferase subunit A (EC 2.8.3.5)	Serine-glyoxylate cycle	One-carbon Metabolism	Carbohydrates	<a href=&#39;?page=Annotation&feature=fig|85698.109.peg.454&#39; target=_blank>fig|85698.109.peg.454</a>	yes	<a href=&#39;?page=Annotation&feature=fig|762376.5.peg.1593&#39; target=_blank>fig|762376.5.peg.1593</a>, <a href=&#39;?page=Annotation&feature=fig|762376.5.peg.6665&#39; target=_blank>fig|762376.5.peg.6665</a>	yes
A and B	Succinyl-CoA:3-ketoacid-coenzyme A transferase subunit B (EC 2.8.3.5)	Serine-glyoxylate cycle	One-carbon Metabolism	Carbohydrates	<a href=&#39;?page=Annotation&feature=fig|85698.109.peg.455&#39; target=_blank>fig|85698.109.peg.455</a>	yes	<a href=&#39;?page=Annotation&feature=fig|762376.5.peg.1594&#39; target=_blank>fig|762376.5.peg.1594</a>, <a href=&#39;?page=Annotation&feature=fig|762376.5.peg.6666&#39; target=_blank>fig|762376.5.peg.6666</a>	yes
A and B	low-specificity D-threonine aldolase	Serine-glyoxylate cycle	One-carbon Metabolism	Carbohydrates	<a href=&#39;?page=Annotation&feature=fig|85698.109.peg.313&#39; target=_blank>fig|85698.109.peg.313</a>, <a href=&#39;?page=Annotation&feature=fig|85698.109.peg.3400&#39; target=_blank>fig|85698.109.peg.3400</a>, <a href=&#39;?page=Annotation&feature=fig|85698.109.peg.3602&#39; target=_blank>fig|85698.109.peg.3602</a>	yes	<a href=&#39;?page=Annotation&feature=fig|762376.5.peg.72&#39; target=_blank>fig|762376.5.peg.72</a>	yes
B	Malyl-CoA lyase (EC 4.1.3.24)	Serine-glyoxylate cycle	One-carbon Metabolism	Carbohydrates	<input type=&#39;button&#39; value=&#39;find&#39; onclick=&#39;window.open("?page=SearchGene&fr=Malyl-CoA lyase (EC 4.1.3.24)&organism=85698.109&subsystem=Serine-glyoxylate_cycle&template_gene=fig|762376.5.peg.3297");&#39;>	no	<a href=&#39;?page=Annotation&feature=fig|762376.5.peg.3297&#39; target=_blank>fig|762376.5.peg.3297</a>	yes
B	isobutyryl-CoA dehydrogenase	Serine-glyoxylate cycle	One-carbon Metabolism	Carbohydrates	<input type=&#39;button&#39; value=&#39;find&#39; onclick=&#39;window.open("?page=SearchGene&fr=isobutyryl-CoA dehydrogenase&organism=85698.109&subsystem=Serine-glyoxylate_cycle&template_gene=fig|762376.5.peg.4961");&#39;>	no	<a href=&#39;?page=Annotation&feature=fig|762376.5.peg.4961&#39; target=_blank>fig|762376.5.peg.4961</a>	yes
A and B	L-lactate dehydrogenase (EC 1.1.2.3)	Lactate utilization	Organic acids	Carbohydrates	<a href=&#39;?page=Annotation&feature=fig|85698.109.peg.2394&#39; target=_blank>fig|85698.109.peg.2394</a>, <a href=&#39;?page=Annotation&feature=fig|85698.109.peg.2656&#39; target=_blank>fig|85698.109.peg.2656</a>, <a href=&#39;?page=Annotation&feature=fig|85698.109.peg.3172&#39; target=_blank>fig|85698.109.peg.3172</a>, <a href=&#39;?page=Annotation&feature=fig|85698.109.peg.3333&#39; target=_b…	yes	<a href=&#39;?page=Annotation&feature=fig|762376.5.peg.1269&#39; target=_blank>fig|762376.5.peg.1269</a>, <a href=&#39;?page=Annotation&feature=fig|762376.5.peg.3307&#39; target=_blank>fig|762376.5.peg.3307</a>, <a href=&#39;?page=Annotation&feature=fig|762376.5.peg.3818&#39; target=_blank>fig|762376.5.peg.3818</a>, <a href=&#39;?page=Annotation&feature=fig|762376.5.peg.39&#39; target=_blank>fig|…	yes
A and B	L-lactate permease	Lactate utilization	Organic acids	Carbohydrates	<a href=&#39;?page=Annotation&feature=fig|85698.109.peg.3498&#39; target=_blank>fig|85698.109.peg.3498</a>	yes	<a href=&#39;?page=Annotation&feature=fig|762376.5.peg.3125&#39; target=_blank>fig|762376.5.peg.3125</a>	yes
A and B	2-methylaconitate isomerase	Propionate-CoA to Succinate Module	Organic acids	Carbohydrates	<a href=&#39;?page=Annotation&feature=fig|85698.109.peg.1443&#39; target=_blank>fig|85698.109.peg.1443</a>, <a href=&#39;?page=Annotation&feature=fig|85698.109.peg.1775&#39; target=_blank>fig|85698.109.peg.1775</a>	yes	<a href=&#39;?page=Annotation&feature=fig|762376.5.peg.5745&#39; target=_blank>fig|762376.5.peg.5745</a>	yes
A and B	2-methylcitrate dehydratase (EC 4.2.1.79)	Propionate-CoA to Succinate Module	Organic acids	Carbohydrates	<a href=&#39;?page=Annotation&feature=fig|85698.109.peg.1823&#39; target=_blank>fig|85698.109.peg.1823</a>	yes	<a href=&#39;?page=Annotation&feature=fig|762376.5.peg.1620&#39; target=_blank>fig|762376.5.peg.1620</a>	yes
A and B	2-methylcitrate dehydratase FeS dependent (EC 4.2.1.79)	Propionate-CoA to Succinate Module	Organic acids	Carbohydrates	<a href=&#39;?page=Annotation&feature=fig|85698.109.peg.2453&#39; target=_blank>fig|85698.109.peg.2453</a>	yes	<a href=&#39;?page=Annotation&feature=fig|762376.5.peg.5744&#39; target=_blank>fig|762376.5.peg.5744</a>	yes
A and B	2-methylcitrate synthase (EC 2.3.3.5)	Propionate-CoA to Succinate Module	Organic acids	Carbohydrates	<a href=&#39;?page=Annotation&feature=fig|85698.109.peg.1822&#39; target=_blank>fig|85698.109.peg.1822</a>	yes	<a href=&#39;?page=Annotation&feature=fig|762376.5.peg.1621&#39; target=_blank>fig|762376.5.peg.1621</a>	yes
A and B	2-methylisocitrate dehydratase (EC 4.2.1.99)	Propionate-CoA to Succinate Module	Organic acids	Carbohydrates	<a href=&#39;?page=Annotation&feature=fig|85698.109.peg.2039&#39; target=_blank>fig|85698.109.peg.2039</a>	yes	<a href=&#39;?page=Annotation&feature=fig|762376.5.peg.4446&#39; target=_blank>fig|762376.5.peg.4446</a>	yes
A and B	Aconitate hydratase (EC 4.2.1.3)	Propionate-CoA to Succinate Module	Organic acids	Carbohydrates	<a href=&#39;?page=Annotation&feature=fig|85698.109.peg.475&#39; target=_blank>fig|85698.109.peg.475</a>, <a href=&#39;?page=Annotation&feature=fig|85698.109.peg.2039&#39; target=_blank>fig|85698.109.peg.2039</a>, <a href=&#39;?page=Annotation&feature=fig|85698.109.peg.5894&#39; target=_blank>fig|85698.109.peg.5894</a>	yes	<a href=&#39;?page=Annotation&feature=fig|762376.5.peg.4446&#39; target=_blank>fig|762376.5.peg.4446</a>, <a href=&#39;?page=Annotation&feature=fig|762376.5.peg.5326&#39; target=_blank>fig|762376.5.peg.5326</a>, <a href=&#39;?page=Annotation&feature=fig|762376.5.peg.6021&#39; target=_blank>fig|762376.5.peg.6021</a>	yes
A and B	Aconitate hydratase 2 (EC 4.2.1.3)	Propionate-CoA to Succinate Module	Organic acids	Carbohydrates	<a href=&#39;?page=Annotation&feature=fig|85698.109.peg.2267&#39; target=_blank>fig|85698.109.peg.2267</a>	yes	<a href=&#39;?page=Annotation&feature=fig|762376.5.peg.4431&#39; target=_blank>fig|762376.5.peg.4431</a>	yes
A and B	Methylisocitrate lyase (EC 4.1.3.30)	Propionate-CoA to Succinate Module	Organic acids	Carbohydrates	<a href=&#39;?page=Annotation&feature=fig|85698.109.peg.1821&#39; target=_blank>fig|85698.109.peg.1821</a>, <a href=&#39;?page=Annotation&feature=fig|85698.109.peg.5528&#39; target=_blank>fig|85698.109.peg.5528</a>	yes	<a href=&#39;?page=Annotation&feature=fig|762376.5.peg.1622&#39; target=_blank>fig|762376.5.peg.1622</a>, <a href=&#39;?page=Annotation&feature=fig|762376.5.peg.2707&#39; target=_blank>fig|762376.5.peg.2707</a>, <a href=&#39;?page=Annotation&feature=fig|762376.5.peg.5886&#39; target=_blank>fig|762376.5.peg.5886</a>	yes
A and B	Propionate catabolism operon transcriptional regulator of GntR family [predicted]	Propionate-CoA to Succinate Module	Organic acids	Carbohydrates	<a href=&#39;?page=Annotation&feature=fig|85698.109.peg.2454&#39; target=_blank>fig|85698.109.peg.2454</a>	yes	<a href=&#39;?page=Annotation&feature=fig|762376.5.peg.5743&#39; target=_blank>fig|762376.5.peg.5743</a>	yes
A and B	Propionate--CoA ligase (EC 6.2.1.17)	Propionate-CoA to Succinate Module	Organic acids	Carbohydrates	<a href=&#39;?page=Annotation&feature=fig|85698.109.peg.3826&#39; target=_blank>fig|85698.109.peg.3826</a>	yes	<a href=&#39;?page=Annotation&feature=fig|762376.5.peg.1575&#39; target=_blank>fig|762376.5.peg.1575</a>	yes
B	TcuA: flavoprotein used to oxidize tricarballylate to cis-aconitate	Tricarballylate Utilization	Organic acids	Carbohydrates	<input type=&#39;button&#39; value=&#39;find&#39; onclick=&#39;window.open("?page=SearchGene&fr=TcuA: flavoprotein used to oxidize tricarballylate to cis-aconitate&organism=85698.109&subsystem=Tricarballylate_Utilization&template_gene=fig|762376.5.peg.5689");&#39;>	no	<a href=&#39;?page=Annotation&feature=fig|762376.5.peg.5689&#39; target=_blank>fig|762376.5.peg.5689</a>	yes
A and B	1,4-alpha-glucan (glycogen) branching enzyme, GH-13-type (EC 2.4.1.18)	Glycogen metabolism	Polysaccharides	Carbohydrates	<a href=&#39;?page=Annotation&feature=fig|85698.109.peg.3037&#39; target=_blank>fig|85698.109.peg.3037</a>	yes	<a href=&#39;?page=Annotation&feature=fig|762376.5.peg.3259&#39; target=_blank>fig|762376.5.peg.3259</a>	yes
A and B	Glycogen debranching enzyme (EC 3.2.1.-)	Glycogen metabolism	Polysaccharides	Carbohydrates	<a href=&#39;?page=Annotation&feature=fig|85698.109.peg.3038&#39; target=_blank>fig|85698.109.peg.3038</a>	yes	<a href=&#39;?page=Annotation&feature=fig|762376.5.peg.3260&#39; target=_blank>fig|762376.5.peg.3260</a>	yes
B	4-alpha-glucanotransferase (amylomaltase) (EC 2.4.1.25)	Glycogen metabolism	Polysaccharides	Carbohydrates	<input type=&#39;button&#39; value=&#39;find&#39; onclick=&#39;window.open("?page=SearchGene&fr=4-alpha-glucanotransferase (amylomaltase) (EC 2.4.1.25)&organism=85698.109&subsystem=Glycogen_metabolism&template_gene=fig|762376.5.peg.3262");&#39;>	no	<a href=&#39;?page=Annotation&feature=fig|762376.5.peg.3262&#39; target=_blank>fig|762376.5.peg.3262</a>	yes
B	Glycogen synthase, ADP-glucose transglucosylase (EC 2.4.1.21)	Glycogen metabolism	Polysaccharides	Carbohydrates	<input type=&#39;button&#39; value=&#39;find&#39; onclick=&#39;window.open("?page=SearchGene&fr=Glycogen synthase, ADP-glucose transglucosylase (EC 2.4.1.21)&organism=85698.109&subsystem=Glycogen_metabolism&template_gene=fig|762376.5.peg.3256");&#39;>	no	<a href=&#39;?page=Annotation&feature=fig|762376.5.peg.3256&#39; target=_blank>fig|762376.5.peg.3256</a>	yes
B	Glycerol kinase (EC 2.7.1.30)	Glycerol and Glycerol-3-phosphate Uptake and Utilization	Sugar alcohols	Carbohydrates	<input type=&#39;button&#39; value=&#39;find&#39; onclick=&#39;window.open("?page=SearchGene&fr=Glycerol kinase (EC 2.7.1.30)&organism=85698.109&subsystem=Glycerol_and_Glycerol-3-phosphate_Uptake_and_Utilization&template_gene=fig|762376.5.peg.547");&#39;>	no	<a href=&#39;?page=Annotation&feature=fig|762376.5.peg.547&#39; target=_blank>fig|762376.5.peg.547</a>	yes
B	Glycerol-3-phosphate dehydrogenase [NAD(P)+] (EC 1.1.1.94)	Glycerol and Glycerol-3-phosphate Uptake and Utilization	Sugar alcohols	Carbohydrates	<input type=&#39;button&#39; value=&#39;find&#39; onclick=&#39;window.open("?page=SearchGene&fr=Glycerol-3-phosphate dehydrogenase [NAD(P)+] (EC 1.1.1.94)&organism=85698.109&subsystem=Glycerol_and_Glycerol-3-phosphate_Uptake_and_Utilization&template_gene=fig|762376.5.peg.6086");&#39;>	no	<a href=&#39;?page=Annotation&feature=fig|762376.5.peg.6086&#39; target=_blank>fig|762376.5.peg.6086</a>	yes
A and B	Cell division protein FtsA	Bacterial Cytoskeleton	no subcategory	Cell Division and Cell Cycle	<a href=&#39;?page=Annotation&feature=fig|85698.109.peg.5662&#39; target=_blank>fig|85698.109.peg.5662</a>	yes	<a href=&#39;?page=Annotation&feature=fig|762376.5.peg.791&#39; target=_blank>fig|762376.5.peg.791</a>	yes
A and B	Cell division protein FtsK	Bacterial Cytoskeleton	no subcategory	Cell Division and Cell Cycle	<a href=&#39;?page=Annotation&feature=fig|85698.109.peg.3514&#39; target=_blank>fig|85698.109.peg.3514</a>	yes	<a href=&#39;?page=Annotation&feature=fig|762376.5.peg.1201&#39; target=_blank>fig|762376.5.peg.1201</a>	yes
A and B	Cell division protein FtsN	Bacterial Cytoskeleton	no subcategory	Cell Division and Cell Cycle	<a href=&#39;?page=Annotation&feature=fig|85698.109.peg.3969&#39; target=_blank>fig|85698.109.peg.3969</a>	yes	<a href=&#39;?page=Annotation&feature=fig|762376.5.peg.126&#39; target=_blank>fig|762376.5.peg.126</a>	yes
A and B	Cell division protein FtsQ	Bacterial Cytoskeleton	no subcategory	Cell Division and Cell Cycle	<a href=&#39;?page=Annotation&feature=fig|85698.109.peg.5663&#39; target=_blank>fig|85698.109.peg.5663</a>	yes	<a href=&#39;?page=Annotation&feature=fig|762376.5.peg.790&#39; target=_blank>fig|762376.5.peg.790</a>	yes
A and B	Cell division protein FtsW	Bacterial Cytoskeleton	no subcategory	Cell Division and Cell Cycle	<a href=&#39;?page=Annotation&feature=fig|85698.109.peg.5208&#39; target=_blank>fig|85698.109.peg.5208</a>	yes	<a href=&#39;?page=Annotation&feature=fig|762376.5.peg.786&#39; target=_blank>fig|762376.5.peg.786</a>	yes
A and B	Cell division protein FtsZ (EC 3.4.24.-)	Bacterial Cytoskeleton	no subcategory	Cell Division and Cell Cycle	<a href=&#39;?page=Annotation&feature=fig|85698.109.peg.5660&#39; target=_blank>fig|85698.109.peg.5660</a>	yes	<a href=&#39;?page=Annotation&feature=fig|762376.5.peg.792&#39; target=_blank>fig|762376.5.peg.792</a>	yes
A and B	Cell division protein MraZ	Bacterial Cytoskeleton	no subcategory	Cell Division and Cell Cycle	<a href=&#39;?page=Annotation&feature=fig|85698.109.peg.2948&#39; target=_blank>fig|85698.109.peg.2948</a>	yes	<a href=&#39;?page=Annotation&feature=fig|762376.5.peg.779&#39; target=_blank>fig|762376.5.peg.779</a>	yes
A and B	Cell division topological specificity factor MinE	Bacterial Cytoskeleton	no subcategory	Cell Division and Cell Cycle	<a href=&#39;?page=Annotation&feature=fig|85698.109.peg.2283&#39; target=_blank>fig|85698.109.peg.2283</a>	yes	<a href=&#39;?page=Annotation&feature=fig|762376.5.peg.977&#39; target=_blank>fig|762376.5.peg.977</a>	yes
A and B	Chromosome (plasmid) partitioning protein ParA	Bacterial Cytoskeleton	no subcategory	Cell Division and Cell Cycle	<a href=&#39;?page=Annotation&feature=fig|85698.109.peg.526&#39; target=_blank>fig|85698.109.peg.526</a>, <a href=&#39;?page=Annotation&feature=fig|85698.109.peg.1975&#39; target=_blank>fig|85698.109.peg.1975</a>, <a href=&#39;?page=Annotation&feature=fig|85698.109.peg.2681&#39; target=_blank>fig|85698.109.peg.2681</a>, <a href=&#39;?page=Annotation&feature=fig|85698.109.peg.3694&#39; target=_bla…	yes	<a href=&#39;?page=Annotation&feature=fig|762376.5.peg.6503&#39; target=_blank>fig|762376.5.peg.6503</a>, <a href=&#39;?page=Annotation&feature=fig|762376.5.peg.6615&#39; target=_blank>fig|762376.5.peg.6615</a>	yes
A and B	Chromosome (plasmid) partitioning protein ParB	Bacterial Cytoskeleton	no subcategory	Cell Division and Cell Cycle	<a href=&#39;?page=Annotation&feature=fig|85698.109.peg.525&#39; target=_blank>fig|85698.109.peg.525</a>, <a href=&#39;?page=Annotation&feature=fig|85698.109.peg.2683&#39; target=_blank>fig|85698.109.peg.2683</a>, <a href=&#39;?page=Annotation&feature=fig|85698.109.peg.3695&#39; target=_blank>fig|85698.109.peg.3695</a>	yes	<a href=&#39;?page=Annotation&feature=fig|762376.5.peg.6501&#39; target=_blank>fig|762376.5.peg.6501</a>, <a href=&#39;?page=Annotation&feature=fig|762376.5.peg.6614&#39; target=_blank>fig|762376.5.peg.6614</a>	yes
A and B	Rod shape-determining protein MreB	Bacterial Cytoskeleton	no subcategory	Cell Division and Cell Cycle	<a href=&#39;?page=Annotation&feature=fig|85698.109.peg.5029&#39; target=_blank>fig|85698.109.peg.5029</a>	yes	<a href=&#39;?page=Annotation&feature=fig|762376.5.peg.6178&#39; target=_blank>fig|762376.5.peg.6178</a>	yes
A and B	Rod shape-determining protein MreC	Bacterial Cytoskeleton	no subcategory	Cell Division and Cell Cycle	<a href=&#39;?page=Annotation&feature=fig|85698.109.peg.5030&#39; target=_blank>fig|85698.109.peg.5030</a>	yes	<a href=&#39;?page=Annotation&feature=fig|762376.5.peg.6177&#39; target=_blank>fig|762376.5.peg.6177</a>	yes
A and B	Rod shape-determining protein MreD	Bacterial Cytoskeleton	no subcategory	Cell Division and Cell Cycle	<a href=&#39;?page=Annotation&feature=fig|85698.109.peg.4248&#39; target=_blank>fig|85698.109.peg.4248</a>	yes	<a href=&#39;?page=Annotation&feature=fig|762376.5.peg.6176&#39; target=_blank>fig|762376.5.peg.6176</a>	yes
A and B	Rod shape-determining protein RodA	Bacterial Cytoskeleton	no subcategory	Cell Division and Cell Cycle	<a href=&#39;?page=Annotation&feature=fig|85698.109.peg.4245&#39; target=_blank>fig|85698.109.peg.4245</a>	yes	<a href=&#39;?page=Annotation&feature=fig|762376.5.peg.6174&#39; target=_blank>fig|762376.5.peg.6174</a>	yes
A and B	Septum formation protein Maf	Bacterial Cytoskeleton	no subcategory	Cell Division and Cell Cycle	<a href=&#39;?page=Annotation&feature=fig|85698.109.peg.6036&#39; target=_blank>fig|85698.109.peg.6036</a>	yes	<a href=&#39;?page=Annotation&feature=fig|762376.5.peg.2092&#39; target=_blank>fig|762376.5.peg.2092</a>	yes
A and B	Septum site-determining protein MinC	Bacterial Cytoskeleton	no subcategory	Cell Division and Cell Cycle	<a href=&#39;?page=Annotation&feature=fig|85698.109.peg.2285&#39; target=_blank>fig|85698.109.peg.2285</a>	yes	<a href=&#39;?page=Annotation&feature=fig|762376.5.peg.979&#39; target=_blank>fig|762376.5.peg.979</a>	yes
A and B	Septum site-determining protein MinD	Bacterial Cytoskeleton	no subcategory	Cell Division and Cell Cycle	<a href=&#39;?page=Annotation&feature=fig|85698.109.peg.2284&#39; target=_blank>fig|85698.109.peg.2284</a>	yes	<a href=&#39;?page=Annotation&feature=fig|762376.5.peg.978&#39; target=_blank>fig|762376.5.peg.978</a>	yes
A and B	Sporulation initiation inhibitor protein Soj	Bacterial Cytoskeleton	no subcategory	Cell Division and Cell Cycle	<a href=&#39;?page=Annotation&feature=fig|85698.109.peg.2681&#39; target=_blank>fig|85698.109.peg.2681</a>	yes	<a href=&#39;?page=Annotation&feature=fig|762376.5.peg.6503&#39; target=_blank>fig|762376.5.peg.6503</a>	yes
A and B	Stage 0 sporulation protein J	Bacterial Cytoskeleton	no subcategory	Cell Division and Cell Cycle	<a href=&#39;?page=Annotation&feature=fig|85698.109.peg.2683&#39; target=_blank>fig|85698.109.peg.2683</a>	yes	<a href=&#39;?page=Annotation&feature=fig|762376.5.peg.6501&#39; target=_blank>fig|762376.5.peg.6501</a>	yes
A and B	Carbamoyl-phosphate synthase large chain (EC 6.3.5.5)	Macromolecular synthesis operon	no subcategory	Cell Division and Cell Cycle	<a href=&#39;?page=Annotation&feature=fig|85698.109.peg.4426&#39; target=_blank>fig|85698.109.peg.4426</a>	yes	<a href=&#39;?page=Annotation&feature=fig|762376.5.peg.4995&#39; target=_blank>fig|762376.5.peg.4995</a>	yes
A and B	Carbamoyl-phosphate synthase small chain (EC 6.3.5.5)	Macromolecular synthesis operon	no subcategory	Cell Division and Cell Cycle	<a href=&#39;?page=Annotation&feature=fig|85698.109.peg.4425&#39; target=_blank>fig|85698.109.peg.4425</a>	yes	<a href=&#39;?page=Annotation&feature=fig|762376.5.peg.4996&#39; target=_blank>fig|762376.5.peg.4996</a>	yes
A and B	DNA primase (EC 2.7.7.-)	Macromolecular synthesis operon	no subcategory	Cell Division and Cell Cycle	<a href=&#39;?page=Annotation&feature=fig|85698.109.peg.1242&#39; target=_blank>fig|85698.109.peg.1242</a>, <a href=&#39;?page=Annotation&feature=fig|85698.109.peg.1243&#39; target=_blank>fig|85698.109.peg.1243</a>	yes	<a href=&#39;?page=Annotation&feature=fig|762376.5.peg.2179&#39; target=_blank>fig|762376.5.peg.2179</a>, <a href=&#39;?page=Annotation&feature=fig|762376.5.peg.6600&#39; target=_blank>fig|762376.5.peg.6600</a>, <a href=&#39;?page=Annotation&feature=fig|762376.5.peg.6806&#39; target=_blank>fig|762376.5.peg.6806</a>	yes
A and B	RNA polymerase sigma factor RpoD	Macromolecular synthesis operon	no subcategory	Cell Division and Cell Cycle	<a href=&#39;?page=Annotation&feature=fig|85698.109.peg.1241&#39; target=_blank>fig|85698.109.peg.1241</a>	yes	<a href=&#39;?page=Annotation&feature=fig|762376.5.peg.2181&#39; target=_blank>fig|762376.5.peg.2181</a>	yes
A and B	SSU ribosomal protein S21p	Macromolecular synthesis operon	no subcategory	Cell Division and Cell Cycle	<a href=&#39;?page=Annotation&feature=fig|85698.109.peg.4592&#39; target=_blank>fig|85698.109.peg.4592</a>	yes	<a href=&#39;?page=Annotation&feature=fig|762376.5.peg.2178&#39; target=_blank>fig|762376.5.peg.2178</a>	yes
A and B	Transamidase GatB domain protein	Macromolecular synthesis operon	no subcategory	Cell Division and Cell Cycle	<a href=&#39;?page=Annotation&feature=fig|85698.109.peg.6120&#39; target=_blank>fig|85698.109.peg.6120</a>	yes	<a href=&#39;?page=Annotation&feature=fig|762376.5.peg.2338&#39; target=_blank>fig|762376.5.peg.2338</a>	yes
A and B	TsaD/Kae1/Qri7 protein, required for threonylcarbamoyladenosine t(6)A37 formation in tRNA	Macromolecular synthesis operon	no subcategory	Cell Division and Cell Cycle	<a href=&#39;?page=Annotation&feature=fig|85698.109.peg.112&#39; target=_blank>fig|85698.109.peg.112</a>	yes	<a href=&#39;?page=Annotation&feature=fig|762376.5.peg.3440&#39; target=_blank>fig|762376.5.peg.3440</a>	yes
A and B	TsaB protein, required for threonylcarbamoyladenosine (t(6)A) formation in tRNA	YgjD and YeaZ	no subcategory	Cell Division and Cell Cycle	<a href=&#39;?page=Annotation&feature=fig|85698.109.peg.1494&#39; target=_blank>fig|85698.109.peg.1494</a>, <a href=&#39;?page=Annotation&feature=fig|85698.109.peg.5719&#39; target=_blank>fig|85698.109.peg.5719</a>	yes	<a href=&#39;?page=Annotation&feature=fig|762376.5.peg.1480&#39; target=_blank>fig|762376.5.peg.1480</a>	yes
A and B	TsaD/Kae1/Qri7 protein, required for threonylcarbamoyladenosine t(6)A37 formation in tRNA	YgjD and YeaZ	no subcategory	Cell Division and Cell Cycle	<a href=&#39;?page=Annotation&feature=fig|85698.109.peg.112&#39; target=_blank>fig|85698.109.peg.112</a>	yes	<a href=&#39;?page=Annotation&feature=fig|762376.5.peg.3440&#39; target=_blank>fig|762376.5.peg.3440</a>	yes
A	Z-ring-associated protein ZapA	Bacterial Cytoskeleton	no subcategory	Cell Division and Cell Cycle	<a href=&#39;?page=Annotation&feature=fig|85698.109.peg.2775&#39; target=_blank>fig|85698.109.peg.2775</a>	yes	<input type=&#39;button&#39; class=&#39;button&#39; value=&#39;find&#39; onclick=&#39;window.open("?page=SearchGene&fr=Z-ring-associated protein ZapA&organism=762376.5&subsystem=Bacterial_Cytoskeleton&template_gene=fig|85698.109.peg.2775");&#39;>	no
A and B	Capsular polysaccharide ABC transporter, permease protein KpsM	Rhamnose containing glycans	Capsular and extracellular polysacchrides	Cell Wall and Capsule	<a href=&#39;?page=Annotation&feature=fig|85698.109.peg.5129&#39; target=_blank>fig|85698.109.peg.5129</a>	yes	<a href=&#39;?page=Annotation&feature=fig|762376.5.peg.238&#39; target=_blank>fig|762376.5.peg.238</a>	yes
A and B	Glucose-1-phosphate thymidylyltransferase (EC 2.7.7.24)	Rhamnose containing glycans	Capsular and extracellular polysacchrides	Cell Wall and Capsule	<a href=&#39;?page=Annotation&feature=fig|85698.109.peg.4679&#39; target=_blank>fig|85698.109.peg.4679</a>	yes	<a href=&#39;?page=Annotation&feature=fig|762376.5.peg.6321&#39; target=_blank>fig|762376.5.peg.6321</a>, <a href=&#39;?page=Annotation&feature=fig|762376.5.peg.861&#39; target=_blank>fig|762376.5.peg.861</a>	yes
A and B	UDP-glucose 4-epimerase (EC 5.1.3.2)	Rhamnose containing glycans	Capsular and extracellular polysacchrides	Cell Wall and Capsule	<a href=&#39;?page=Annotation&feature=fig|85698.109.peg.257&#39; target=_blank>fig|85698.109.peg.257</a>, <a href=&#39;?page=Annotation&feature=fig|85698.109.peg.2279&#39; target=_blank>fig|85698.109.peg.2279</a>, <a href=&#39;?page=Annotation&feature=fig|85698.109.peg.2499&#39; target=_blank>fig|85698.109.peg.2499</a>, <a href=&#39;?page=Annotation&feature=fig|85698.109.peg.2768&#39; target=_bla…	yes	<a href=&#39;?page=Annotation&feature=fig|762376.5.peg.2029&#39; target=_blank>fig|762376.5.peg.2029</a>, <a href=&#39;?page=Annotation&feature=fig|762376.5.peg.4487&#39; target=_blank>fig|762376.5.peg.4487</a>, <a href=&#39;?page=Annotation&feature=fig|762376.5.peg.5622&#39; target=_blank>fig|762376.5.peg.5622</a>, <a href=&#39;?page=Annotation&feature=fig|762376.5.peg.6323&#39; target=_blank>fi…	yes
A and B	dTDP-4-dehydrorhamnose 3,5-epimerase (EC 5.1.3.13)	Rhamnose containing glycans	Capsular and extracellular polysacchrides	Cell Wall and Capsule	<a href=&#39;?page=Annotation&feature=fig|85698.109.peg.258&#39; target=_blank>fig|85698.109.peg.258</a>, <a href=&#39;?page=Annotation&feature=fig|85698.109.peg.1668&#39; target=_blank>fig|85698.109.peg.1668</a>, <a href=&#39;?page=Annotation&feature=fig|85698.109.peg.4680&#39; target=_blank>fig|85698.109.peg.4680</a>	yes	<a href=&#39;?page=Annotation&feature=fig|762376.5.peg.6277&#39; target=_blank>fig|762376.5.peg.6277</a>	yes
A and B	dTDP-glucose 4,6-dehydratase (EC 4.2.1.46)	Rhamnose containing glycans	Capsular and extracellular polysacchrides	Cell Wall and Capsule	<a href=&#39;?page=Annotation&feature=fig|85698.109.peg.4501&#39; target=_blank>fig|85698.109.peg.4501</a>	yes	<a href=&#39;?page=Annotation&feature=fig|762376.5.peg.6317&#39; target=_blank>fig|762376.5.peg.6317</a>	yes
A and B	Glucosamine--fructose-6-phosphate aminotransferase [isomerizing] (EC 2.6.1.16)	Sialic Acid Metabolism	Capsular and extracellular polysacchrides	Cell Wall and Capsule	<a href=&#39;?page=Annotation&feature=fig|85698.109.peg.3291&#39; target=_blank>fig|85698.109.peg.3291</a>	yes	<a href=&#39;?page=Annotation&feature=fig|762376.5.peg.232&#39; target=_blank>fig|762376.5.peg.232</a>	yes
A and B	Phosphoglucosamine mutase (EC 5.4.2.10)	Sialic Acid Metabolism	Capsular and extracellular polysacchrides	Cell Wall and Capsule	<a href=&#39;?page=Annotation&feature=fig|85698.109.peg.663&#39; target=_blank>fig|85698.109.peg.663</a>, <a href=&#39;?page=Annotation&feature=fig|85698.109.peg.5051&#39; target=_blank>fig|85698.109.peg.5051</a>, <a href=&#39;?page=Annotation&feature=fig|85698.109.peg.5052&#39; target=_blank>fig|85698.109.peg.5052</a>, <a href=&#39;?page=Annotation&feature=fig|85698.109.peg.6243&#39; target=_bla…	yes	<a href=&#39;?page=Annotation&feature=fig|762376.5.peg.4489&#39; target=_blank>fig|762376.5.peg.4489</a>, <a href=&#39;?page=Annotation&feature=fig|762376.5.peg.4980&#39; target=_blank>fig|762376.5.peg.4980</a>, <a href=&#39;?page=Annotation&feature=fig|762376.5.peg.5614&#39; target=_blank>fig|762376.5.peg.5614</a>	yes
A and B	TRAP-type transport system, large permease component, predicted N-acetylneuraminate transporter	Sialic Acid Metabolism	Capsular and extracellular polysacchrides	Cell Wall and Capsule	<a href=&#39;?page=Annotation&feature=fig|85698.109.peg.4174&#39; target=_blank>fig|85698.109.peg.4174</a>, <a href=&#39;?page=Annotation&feature=fig|85698.109.peg.4175&#39; target=_blank>fig|85698.109.peg.4175</a>	yes	<a href=&#39;?page=Annotation&feature=fig|762376.5.peg.1984&#39; target=_blank>fig|762376.5.peg.1984</a>, <a href=&#39;?page=Annotation&feature=fig|762376.5.peg.1985&#39; target=_blank>fig|762376.5.peg.1985</a>	yes
A and B	TRAP-type transport system, periplasmic component, predicted N-acetylneuraminate-binding protein	Sialic Acid Metabolism	Capsular and extracellular polysacchrides	Cell Wall and Capsule	<a href=&#39;?page=Annotation&feature=fig|85698.109.peg.2167&#39; target=_blank>fig|85698.109.peg.2167</a>, <a href=&#39;?page=Annotation&feature=fig|85698.109.peg.4173&#39; target=_blank>fig|85698.109.peg.4173</a>, <a href=&#39;?page=Annotation&feature=fig|85698.109.peg.4330&#39; target=_blank>fig|85698.109.peg.4330</a>	yes	<a href=&#39;?page=Annotation&feature=fig|762376.5.peg.1986&#39; target=_blank>fig|762376.5.peg.1986</a>, <a href=&#39;?page=Annotation&feature=fig|762376.5.peg.2240&#39; target=_blank>fig|762376.5.peg.2240</a>, <a href=&#39;?page=Annotation&feature=fig|762376.5.peg.5558&#39; target=_blank>fig|762376.5.peg.5558</a>	yes
A and B	TRAP-type transport system, small permease component, predicted N-acetylneuraminate transporter	Sialic Acid Metabolism	Capsular and extracellular polysacchrides	Cell Wall and Capsule	<a href=&#39;?page=Annotation&feature=fig|85698.109.peg.1905&#39; target=_blank>fig|85698.109.peg.1905</a>, <a href=&#39;?page=Annotation&feature=fig|85698.109.peg.4176&#39; target=_blank>fig|85698.109.peg.4176</a>, <a href=&#39;?page=Annotation&feature=fig|85698.109.peg.5376&#39; target=_blank>fig|85698.109.peg.5376</a>	yes	<a href=&#39;?page=Annotation&feature=fig|762376.5.peg.3114&#39; target=_blank>fig|762376.5.peg.3114</a>, <a href=&#39;?page=Annotation&feature=fig|762376.5.peg.3647&#39; target=_blank>fig|762376.5.peg.3647</a>, <a href=&#39;?page=Annotation&feature=fig|762376.5.peg.3861&#39; target=_blank>fig|762376.5.peg.3861</a>	yes
A and B	UDP-N-acetylglucosamine 2-epimerase (EC 5.1.3.14)	Sialic Acid Metabolism	Capsular and extracellular polysacchrides	Cell Wall and Capsule	<a href=&#39;?page=Annotation&feature=fig|85698.109.peg.5667&#39; target=_blank>fig|85698.109.peg.5667</a>, <a href=&#39;?page=Annotation&feature=fig|85698.109.peg.5668&#39; target=_blank>fig|85698.109.peg.5668</a>	yes	<a href=&#39;?page=Annotation&feature=fig|762376.5.peg.1688&#39; target=_blank>fig|762376.5.peg.1688</a>, <a href=&#39;?page=Annotation&feature=fig|762376.5.peg.6311&#39; target=_blank>fig|762376.5.peg.6311</a>	yes
A and B	Glucose-1-phosphate thymidylyltransferase (EC 2.7.7.24)	dTDP-rhamnose synthesis	Capsular and extracellular polysacchrides	Cell Wall and Capsule	<a href=&#39;?page=Annotation&feature=fig|85698.109.peg.4679&#39; target=_blank>fig|85698.109.peg.4679</a>	yes	<a href=&#39;?page=Annotation&feature=fig|762376.5.peg.6321&#39; target=_blank>fig|762376.5.peg.6321</a>, <a href=&#39;?page=Annotation&feature=fig|762376.5.peg.861&#39; target=_blank>fig|762376.5.peg.861</a>	yes
A and B	dTDP-4-dehydrorhamnose 3,5-epimerase (EC 5.1.3.13)	dTDP-rhamnose synthesis	Capsular and extracellular polysacchrides	Cell Wall and Capsule	<a href=&#39;?page=Annotation&feature=fig|85698.109.peg.258&#39; target=_blank>fig|85698.109.peg.258</a>, <a href=&#39;?page=Annotation&feature=fig|85698.109.peg.1668&#39; target=_blank>fig|85698.109.peg.1668</a>, <a href=&#39;?page=Annotation&feature=fig|85698.109.peg.4680&#39; target=_blank>fig|85698.109.peg.4680</a>	yes	<a href=&#39;?page=Annotation&feature=fig|762376.5.peg.6277&#39; target=_blank>fig|762376.5.peg.6277</a>	yes
A and B	dTDP-glucose 4,6-dehydratase (EC 4.2.1.46)	dTDP-rhamnose synthesis	Capsular and extracellular polysacchrides	Cell Wall and Capsule	<a href=&#39;?page=Annotation&feature=fig|85698.109.peg.4501&#39; target=_blank>fig|85698.109.peg.4501</a>	yes	<a href=&#39;?page=Annotation&feature=fig|762376.5.peg.6317&#39; target=_blank>fig|762376.5.peg.6317</a>	yes
A	Teichoic acid export ATP-binding protein TagH (EC 3.6.3.40)	Rhamnose containing glycans	Capsular and extracellular polysacchrides	Cell Wall and Capsule	<a href=&#39;?page=Annotation&feature=fig|85698.109.peg.2276&#39; target=_blank>fig|85698.109.peg.2276</a>	yes	<input type=&#39;button&#39; class=&#39;button&#39; value=&#39;find&#39; onclick=&#39;window.open("?page=SearchGene&fr=Teichoic acid export ATP-binding protein TagH (EC 3.6.3.40)&organism=762376.5&subsystem=Rhamnose_containing_glycans&template_gene=fig|85698.109.peg.2276");&#39;>	no
A	capsular polysaccharide biosynthesis protein	Rhamnose containing glycans	Capsular and extracellular polysacchrides	Cell Wall and Capsule	<a href=&#39;?page=Annotation&feature=fig|85698.109.peg.1614&#39; target=_blank>fig|85698.109.peg.1614</a>	yes	<input type=&#39;button&#39; class=&#39;button&#39; value=&#39;find&#39; onclick=&#39;window.open("?page=SearchGene&fr=capsular polysaccharide biosynthesis protein&organism=762376.5&subsystem=Rhamnose_containing_glycans&template_gene=fig|85698.109.peg.1614");&#39;>	no
A	Glucose-1-phosphate cytidylyltransferase (EC 2.7.7.33)	dTDP-rhamnose synthesis	Capsular and extracellular polysacchrides	Cell Wall and Capsule	<a href=&#39;?page=Annotation&feature=fig|85698.109.peg.261&#39; target=_blank>fig|85698.109.peg.261</a>	yes	<input type=&#39;button&#39; class=&#39;button&#39; value=&#39;find&#39; onclick=&#39;window.open("?page=SearchGene&fr=Glucose-1-phosphate cytidylyltransferase (EC 2.7.7.33)&organism=762376.5&subsystem=dTDP-rhamnose_synthesis&template_gene=fig|85698.109.peg.261");&#39;>	no
B	D-glycero-D-manno-heptose 1,7-bisphosphate phosphatase (EC 3.1.1.-)	Capsular heptose biosynthesis	Capsular and extracellular polysacchrides	Cell Wall and Capsule	<input type=&#39;button&#39; value=&#39;find&#39; onclick=&#39;window.open("?page=SearchGene&fr=D-glycero-D-manno-heptose 1,7-bisphosphate phosphatase (EC 3.1.1.-)&organism=85698.109&subsystem=Capsular_heptose_biosynthesis&template_gene=fig|762376.5.peg.879");&#39;>	no	<a href=&#39;?page=Annotation&feature=fig|762376.5.peg.879&#39; target=_blank>fig|762376.5.peg.879</a>	yes
B	Glycerol-3-phosphate cytidylyltransferase (EC 2.7.7.39)	Rhamnose containing glycans	Capsular and extracellular polysacchrides	Cell Wall and Capsule	<input type=&#39;button&#39; value=&#39;find&#39; onclick=&#39;window.open("?page=SearchGene&fr=Glycerol-3-phosphate cytidylyltransferase (EC 2.7.7.39)&organism=85698.109&subsystem=Rhamnose_containing_glycans&template_gene=fig|762376.5.peg.1718");&#39;>	no	<a href=&#39;?page=Annotation&feature=fig|762376.5.peg.1718&#39; target=_blank>fig|762376.5.peg.1718</a>	yes
B	dTDP-4-dehydrorhamnose reductase (EC 1.1.1.133)	Rhamnose containing glycans	Capsular and extracellular polysacchrides	Cell Wall and Capsule	<input type=&#39;button&#39; value=&#39;find&#39; onclick=&#39;window.open("?page=SearchGene&fr=dTDP-4-dehydrorhamnose reductase (EC 1.1.1.133)&organism=85698.109&subsystem=Rhamnose_containing_glycans&template_gene=fig|762376.5.peg.6276");&#39;>	no	<a href=&#39;?page=Annotation&feature=fig|762376.5.peg.6276&#39; target=_blank>fig|762376.5.peg.6276</a>	yes
A and B	2-Keto-3-deoxy-D-manno-octulosonate-8-phosphate synthase (EC 2.5.1.55)	KDO2-Lipid A biosynthesis	Gram-Negative cell wall components	Cell Wall and Capsule	<a href=&#39;?page=Annotation&feature=fig|85698.109.peg.1341&#39; target=_blank>fig|85698.109.peg.1341</a>, <a href=&#39;?page=Annotation&feature=fig|85698.109.peg.4229&#39; target=_blank>fig|85698.109.peg.4229</a>	yes	<a href=&#39;?page=Annotation&feature=fig|762376.5.peg.4009&#39; target=_blank>fig|762376.5.peg.4009</a>	yes
A and B	3-deoxy-D-manno-octulosonate 8-phosphate phosphatase (EC 3.1.3.45)	KDO2-Lipid A biosynthesis	Gram-Negative cell wall components	Cell Wall and Capsule	<a href=&#39;?page=Annotation&feature=fig|85698.109.peg.2932&#39; target=_blank>fig|85698.109.peg.2932</a>	yes	<a href=&#39;?page=Annotation&feature=fig|762376.5.peg.6150&#39; target=_blank>fig|762376.5.peg.6150</a>	yes
A and B	3-deoxy-manno-octulosonate cytidylyltransferase (EC 2.7.7.38)	KDO2-Lipid A biosynthesis	Gram-Negative cell wall components	Cell Wall and Capsule	<a href=&#39;?page=Annotation&feature=fig|85698.109.peg.2654&#39; target=_blank>fig|85698.109.peg.2654</a>, <a href=&#39;?page=Annotation&feature=fig|85698.109.peg.5459&#39; target=_blank>fig|85698.109.peg.5459</a>	yes	<a href=&#39;?page=Annotation&feature=fig|762376.5.peg.4151&#39; target=_blank>fig|762376.5.peg.4151</a>	yes
A and B	Acyl-[acyl-carrier-protein]--UDP-N-acetylglucosamine O-acyltransferase (EC 2.3.1.129)	KDO2-Lipid A biosynthesis	Gram-Negative cell wall components	Cell Wall and Capsule	<a href=&#39;?page=Annotation&feature=fig|85698.109.peg.4707&#39; target=_blank>fig|85698.109.peg.4707</a>	yes	<a href=&#39;?page=Annotation&feature=fig|762376.5.peg.2824&#39; target=_blank>fig|762376.5.peg.2824</a>	yes
A and B	DNA internalization-related competence protein ComEC/Rec2	KDO2-Lipid A biosynthesis	Gram-Negative cell wall components	Cell Wall and Capsule	<a href=&#39;?page=Annotation&feature=fig|85698.109.peg.5907&#39; target=_blank>fig|85698.109.peg.5907</a>, <a href=&#39;?page=Annotation&feature=fig|85698.109.peg.5908&#39; target=_blank>fig|85698.109.peg.5908</a>	yes	<a href=&#39;?page=Annotation&feature=fig|762376.5.peg.3911&#39; target=_blank>fig|762376.5.peg.3911</a>	yes
A and B	LPS-assembly lipoprotein RlpB precursor (Rare lipoprotein B)	KDO2-Lipid A biosynthesis	Gram-Negative cell wall components	Cell Wall and Capsule	<a href=&#39;?page=Annotation&feature=fig|85698.109.peg.342&#39; target=_blank>fig|85698.109.peg.342</a>, <a href=&#39;?page=Annotation&feature=fig|85698.109.peg.343&#39; target=_blank>fig|85698.109.peg.343</a>	yes	<a href=&#39;?page=Annotation&feature=fig|762376.5.peg.4824&#39; target=_blank>fig|762376.5.peg.4824</a>	yes
A and B	Lipid A biosynthesis lauroyl acyltransferase (EC 2.3.1.-)	KDO2-Lipid A biosynthesis	Gram-Negative cell wall components	Cell Wall and Capsule	<a href=&#39;?page=Annotation&feature=fig|85698.109.peg.5177&#39; target=_blank>fig|85698.109.peg.5177</a>	yes	<a href=&#39;?page=Annotation&feature=fig|762376.5.peg.6258&#39; target=_blank>fig|762376.5.peg.6258</a>, <a href=&#39;?page=Annotation&feature=fig|762376.5.peg.6259&#39; target=_blank>fig|762376.5.peg.6259</a>	yes
A and B	Lipid A export ATP-binding/permease protein MsbA (EC 3.6.3.25)	KDO2-Lipid A biosynthesis	Gram-Negative cell wall components	Cell Wall and Capsule	<a href=&#39;?page=Annotation&feature=fig|85698.109.peg.6024&#39; target=_blank>fig|85698.109.peg.6024</a>	yes	<a href=&#39;?page=Annotation&feature=fig|762376.5.peg.2020&#39; target=_blank>fig|762376.5.peg.2020</a>	yes
A and B	Lipid-A-disaccharide synthase (EC 2.4.1.182)	KDO2-Lipid A biosynthesis	Gram-Negative cell wall components	Cell Wall and Capsule	<a href=&#39;?page=Annotation&feature=fig|85698.109.peg.2722&#39; target=_blank>fig|85698.109.peg.2722</a>	yes	<a href=&#39;?page=Annotation&feature=fig|762376.5.peg.2825&#39; target=_blank>fig|762376.5.peg.2825</a>	yes
A and B	Lipopolysaccharide ABC transporter, ATP-binding protein LptB	KDO2-Lipid A biosynthesis	Gram-Negative cell wall components	Cell Wall and Capsule	<a href=&#39;?page=Annotation&feature=fig|85698.109.peg.2935&#39; target=_blank>fig|85698.109.peg.2935</a>	yes	<a href=&#39;?page=Annotation&feature=fig|762376.5.peg.6153&#39; target=_blank>fig|762376.5.peg.6153</a>	yes
A and B	LptA, protein essential for LPS transport across the periplasm	KDO2-Lipid A biosynthesis	Gram-Negative cell wall components	Cell Wall and Capsule	<a href=&#39;?page=Annotation&feature=fig|85698.109.peg.2934&#39; target=_blank>fig|85698.109.peg.2934</a>	yes	<a href=&#39;?page=Annotation&feature=fig|762376.5.peg.6152&#39; target=_blank>fig|762376.5.peg.6152</a>	yes
A and B	Tetraacyldisaccharide 4&#39;-kinase (EC 2.7.1.130)	KDO2-Lipid A biosynthesis	Gram-Negative cell wall components	Cell Wall and Capsule	<a href=&#39;?page=Annotation&feature=fig|85698.109.peg.5457&#39; target=_blank>fig|85698.109.peg.5457</a>	yes	<a href=&#39;?page=Annotation&feature=fig|762376.5.peg.4149&#39; target=_blank>fig|762376.5.peg.4149</a>	yes
A and B	UDP-2,3-diacylglucosamine diphosphatase (EC 3.6.1.54)	KDO2-Lipid A biosynthesis	Gram-Negative cell wall components	Cell Wall and Capsule	<a href=&#39;?page=Annotation&feature=fig|85698.109.peg.5808&#39; target=_blank>fig|85698.109.peg.5808</a>	yes	<a href=&#39;?page=Annotation&feature=fig|762376.5.peg.4554&#39; target=_blank>fig|762376.5.peg.4554</a>	yes
A and B	UDP-3-O-[3-hydroxymyristoyl] N-acetylglucosamine deacetylase (EC 3.5.1.108)	KDO2-Lipid A biosynthesis	Gram-Negative cell wall components	Cell Wall and Capsule	<a href=&#39;?page=Annotation&feature=fig|85698.109.peg.5659&#39; target=_blank>fig|85698.109.peg.5659</a>	yes	<a href=&#39;?page=Annotation&feature=fig|762376.5.peg.793&#39; target=_blank>fig|762376.5.peg.793</a>	yes
A and B	UDP-3-O-[3-hydroxymyristoyl] glucosamine N-acyltransferase (EC 2.3.1.-)	KDO2-Lipid A biosynthesis	Gram-Negative cell wall components	Cell Wall and Capsule	<a href=&#39;?page=Annotation&feature=fig|85698.109.peg.4705&#39; target=_blank>fig|85698.109.peg.4705</a>	yes	<a href=&#39;?page=Annotation&feature=fig|762376.5.peg.2822&#39; target=_blank>fig|762376.5.peg.2822</a>, <a href=&#39;?page=Annotation&feature=fig|762376.5.peg.6300&#39; target=_blank>fig|762376.5.peg.6300</a>	yes
A and B	ADP-L-glycero-D-manno-heptose-6-epimerase (EC 5.1.3.20)	LOS core oligosaccharide biosynthesis	Gram-Negative cell wall components	Cell Wall and Capsule	<a href=&#39;?page=Annotation&feature=fig|85698.109.peg.162&#39; target=_blank>fig|85698.109.peg.162</a>	yes	<a href=&#39;?page=Annotation&feature=fig|762376.5.peg.1719&#39; target=_blank>fig|762376.5.peg.1719</a>	yes
A and B	ADP-heptose--lipooligosaccharide heptosyltransferase II (EC 2.4.1.-)	LOS core oligosaccharide biosynthesis	Gram-Negative cell wall components	Cell Wall and Capsule	<a href=&#39;?page=Annotation&feature=fig|85698.109.peg.412&#39; target=_blank>fig|85698.109.peg.412</a>, <a href=&#39;?page=Annotation&feature=fig|85698.109.peg.3024&#39; target=_blank>fig|85698.109.peg.3024</a>, <a href=&#39;?page=Annotation&feature=fig|85698.109.peg.5694&#39; target=_blank>fig|85698.109.peg.5694</a>	yes	<a href=&#39;?page=Annotation&feature=fig|762376.5.peg.2018&#39; target=_blank>fig|762376.5.peg.2018</a>, <a href=&#39;?page=Annotation&feature=fig|762376.5.peg.3133&#39; target=_blank>fig|762376.5.peg.3133</a>, <a href=&#39;?page=Annotation&feature=fig|762376.5.peg.4710&#39; target=_blank>fig|762376.5.peg.4710</a>	yes
A and B	Lipopolysaccharide heptosyltransferase I (EC 2.4.1.-)	LOS core oligosaccharide biosynthesis	Gram-Negative cell wall components	Cell Wall and Capsule	<a href=&#39;?page=Annotation&feature=fig|85698.109.peg.2280&#39; target=_blank>fig|85698.109.peg.2280</a>	yes	<a href=&#39;?page=Annotation&feature=fig|762376.5.peg.6296&#39; target=_blank>fig|762376.5.peg.6296</a>	yes
A and B	Phosphoheptose isomerase (EC 5.3.1.-)	LOS core oligosaccharide biosynthesis	Gram-Negative cell wall components	Cell Wall and Capsule	<a href=&#39;?page=Annotation&feature=fig|85698.109.peg.435&#39; target=_blank>fig|85698.109.peg.435</a>	yes	<a href=&#39;?page=Annotation&feature=fig|762376.5.peg.6165&#39; target=_blank>fig|762376.5.peg.6165</a>	yes
A and B	HtrA protease/chaperone protein	Lipopolysaccharide assembly	Gram-Negative cell wall components	Cell Wall and Capsule	<a href=&#39;?page=Annotation&feature=fig|85698.109.peg.2671&#39; target=_blank>fig|85698.109.peg.2671</a>, <a href=&#39;?page=Annotation&feature=fig|85698.109.peg.2672&#39; target=_blank>fig|85698.109.peg.2672</a>	yes	<a href=&#39;?page=Annotation&feature=fig|762376.5.peg.1552&#39; target=_blank>fig|762376.5.peg.1552</a>	yes
A and B	LPS-assembly lipoprotein RlpB precursor (Rare lipoprotein B)	Lipopolysaccharide assembly	Gram-Negative cell wall components	Cell Wall and Capsule	<a href=&#39;?page=Annotation&feature=fig|85698.109.peg.342&#39; target=_blank>fig|85698.109.peg.342</a>, <a href=&#39;?page=Annotation&feature=fig|85698.109.peg.343&#39; target=_blank>fig|85698.109.peg.343</a>	yes	<a href=&#39;?page=Annotation&feature=fig|762376.5.peg.4824&#39; target=_blank>fig|762376.5.peg.4824</a>	yes
A and B	Lipopolysaccharide ABC transporter, ATP-binding protein LptB	Lipopolysaccharide assembly	Gram-Negative cell wall components	Cell Wall and Capsule	<a href=&#39;?page=Annotation&feature=fig|85698.109.peg.2935&#39; target=_blank>fig|85698.109.peg.2935</a>	yes	<a href=&#39;?page=Annotation&feature=fig|762376.5.peg.6153&#39; target=_blank>fig|762376.5.peg.6153</a>	yes
A and B	Lipoprotein releasing system ATP-binding protein LolD	Lipopolysaccharide assembly	Gram-Negative cell wall components	Cell Wall and Capsule	<a href=&#39;?page=Annotation&feature=fig|85698.109.peg.5554&#39; target=_blank>fig|85698.109.peg.5554</a>	yes	<a href=&#39;?page=Annotation&feature=fig|762376.5.peg.3949&#39; target=_blank>fig|762376.5.peg.3949</a>	yes
A and B	Lipoprotein releasing system transmembrane protein LolC	Lipopolysaccharide assembly	Gram-Negative cell wall components	Cell Wall and Capsule	<a href=&#39;?page=Annotation&feature=fig|85698.109.peg.5555&#39; target=_blank>fig|85698.109.peg.5555</a>, <a href=&#39;?page=Annotation&feature=fig|85698.109.peg.5556&#39; target=_blank>fig|85698.109.peg.5556</a>	yes	<a href=&#39;?page=Annotation&feature=fig|762376.5.peg.3950&#39; target=_blank>fig|762376.5.peg.3950</a>	yes
A and B	LptA, protein essential for LPS transport across the periplasm	Lipopolysaccharide assembly	Gram-Negative cell wall components	Cell Wall and Capsule	<a href=&#39;?page=Annotation&feature=fig|85698.109.peg.2934&#39; target=_blank>fig|85698.109.peg.2934</a>	yes	<a href=&#39;?page=Annotation&feature=fig|762376.5.peg.6152&#39; target=_blank>fig|762376.5.peg.6152</a>	yes
A and B	Outer membrane lipoprotein LolB	Lipopolysaccharide assembly	Gram-Negative cell wall components	Cell Wall and Capsule	<a href=&#39;?page=Annotation&feature=fig|85698.109.peg.3085&#39; target=_blank>fig|85698.109.peg.3085</a>	yes	<a href=&#39;?page=Annotation&feature=fig|762376.5.peg.5596&#39; target=_blank>fig|762376.5.peg.5596</a>	yes
A and B	Outer membrane lipoprotein SmpA, a component of the essential YaeT outer-membrane protein assembly complex	Lipopolysaccharide assembly	Gram-Negative cell wall components	Cell Wall and Capsule	<a href=&#39;?page=Annotation&feature=fig|85698.109.peg.5727&#39; target=_blank>fig|85698.109.peg.5727</a>	yes	<a href=&#39;?page=Annotation&feature=fig|762376.5.peg.1158&#39; target=_blank>fig|762376.5.peg.1158</a>	yes
A and B	Outer membrane lipoprotein carrier protein LolA	Lipopolysaccharide assembly	Gram-Negative cell wall components	Cell Wall and Capsule	<a href=&#39;?page=Annotation&feature=fig|85698.109.peg.3513&#39; target=_blank>fig|85698.109.peg.3513</a>	yes	<a href=&#39;?page=Annotation&feature=fig|762376.5.peg.1202&#39; target=_blank>fig|762376.5.peg.1202</a>	yes
A and B	Outer membrane protein H precursor	Lipopolysaccharide assembly	Gram-Negative cell wall components	Cell Wall and Capsule	<a href=&#39;?page=Annotation&feature=fig|85698.109.peg.4704&#39; target=_blank>fig|85698.109.peg.4704</a>	yes	<a href=&#39;?page=Annotation&feature=fig|762376.5.peg.2821&#39; target=_blank>fig|762376.5.peg.2821</a>	yes
A and B	Outer membrane protein Imp, required for envelope biogenesis	Lipopolysaccharide assembly	Gram-Negative cell wall components	Cell Wall and Capsule	<a href=&#39;?page=Annotation&feature=fig|85698.109.peg.1647&#39; target=_blank>fig|85698.109.peg.1647</a>	yes	<a href=&#39;?page=Annotation&feature=fig|762376.5.peg.864&#39; target=_blank>fig|762376.5.peg.864</a>	yes
A and B	Outer membrane protein YfgL, lipoprotein component of the protein assembly complex (forms a complex with YaeT, YfiO, and NlpB)	Lipopolysaccharide assembly	Gram-Negative cell wall components	Cell Wall and Capsule	<a href=&#39;?page=Annotation&feature=fig|85698.109.peg.4567&#39; target=_blank>fig|85698.109.peg.4567</a>, <a href=&#39;?page=Annotation&feature=fig|85698.109.peg.4568&#39; target=_blank>fig|85698.109.peg.4568</a>	yes	<a href=&#39;?page=Annotation&feature=fig|762376.5.peg.2168&#39; target=_blank>fig|762376.5.peg.2168</a>	yes
A and B	Outer membrane protein assembly factor YaeT precursor	Lipopolysaccharide assembly	Gram-Negative cell wall components	Cell Wall and Capsule	<a href=&#39;?page=Annotation&feature=fig|85698.109.peg.2982&#39; target=_blank>fig|85698.109.peg.2982</a>, <a href=&#39;?page=Annotation&feature=fig|85698.109.peg.3814&#39; target=_blank>fig|85698.109.peg.3814</a>, <a href=&#39;?page=Annotation&feature=fig|85698.109.peg.4647&#39; target=_blank>fig|85698.109.peg.4647</a>, <a href=&#39;?page=Annotation&feature=fig|85698.109.peg.5359&#39; target=_b…	yes	<a href=&#39;?page=Annotation&feature=fig|762376.5.peg.2820&#39; target=_blank>fig|762376.5.peg.2820</a>	yes
A and B	Probable component of the lipoprotein assembly complex (forms a complex with YaeT, YfgL, and NlpB)	Lipopolysaccharide assembly	Gram-Negative cell wall components	Cell Wall and Capsule	<a href=&#39;?page=Annotation&feature=fig|85698.109.peg.60&#39; target=_blank>fig|85698.109.peg.60</a>	yes	<a href=&#39;?page=Annotation&feature=fig|762376.5.peg.1660&#39; target=_blank>fig|762376.5.peg.1660</a>	yes
A and B	Survival protein SurA precursor (Peptidyl-prolyl cis-trans isomerase SurA) (EC 5.2.1.8)	Lipopolysaccharide assembly	Gram-Negative cell wall components	Cell Wall and Capsule	<a href=&#39;?page=Annotation&feature=fig|85698.109.peg.4606&#39; target=_blank>fig|85698.109.peg.4606</a>	yes	<a href=&#39;?page=Annotation&feature=fig|762376.5.peg.865&#39; target=_blank>fig|762376.5.peg.865</a>	yes
A and B	Uncharacterized ABC transporter, auxiliary component YrbC	Lipopolysaccharide assembly	Gram-Negative cell wall components	Cell Wall and Capsule	<a href=&#39;?page=Annotation&feature=fig|85698.109.peg.2310&#39; target=_blank>fig|85698.109.peg.2310</a>	yes	<a href=&#39;?page=Annotation&feature=fig|762376.5.peg.194&#39; target=_blank>fig|762376.5.peg.194</a>	yes
A and B	Uncharacterized ABC transporter, periplasmic component YrbD	Lipopolysaccharide assembly	Gram-Negative cell wall components	Cell Wall and Capsule	<a href=&#39;?page=Annotation&feature=fig|85698.109.peg.1711&#39; target=_blank>fig|85698.109.peg.1711</a>, <a href=&#39;?page=Annotation&feature=fig|85698.109.peg.2312&#39; target=_blank>fig|85698.109.peg.2312</a>	yes	<a href=&#39;?page=Annotation&feature=fig|762376.5.peg.196&#39; target=_blank>fig|762376.5.peg.196</a>	yes
A and B	Uncharacterized ABC transporter, permease component YrbE	Lipopolysaccharide assembly	Gram-Negative cell wall components	Cell Wall and Capsule	<a href=&#39;?page=Annotation&feature=fig|85698.109.peg.2313&#39; target=_blank>fig|85698.109.peg.2313</a>	yes	<a href=&#39;?page=Annotation&feature=fig|762376.5.peg.197&#39; target=_blank>fig|762376.5.peg.197</a>	yes
A and B	Lipoprotein releasing system ATP-binding protein LolD	Lipoprotein sorting system	Gram-Negative cell wall components	Cell Wall and Capsule	<a href=&#39;?page=Annotation&feature=fig|85698.109.peg.5554&#39; target=_blank>fig|85698.109.peg.5554</a>	yes	<a href=&#39;?page=Annotation&feature=fig|762376.5.peg.3949&#39; target=_blank>fig|762376.5.peg.3949</a>	yes
A and B	Lipoprotein releasing system transmembrane protein LolC	Lipoprotein sorting system	Gram-Negative cell wall components	Cell Wall and Capsule	<a href=&#39;?page=Annotation&feature=fig|85698.109.peg.5555&#39; target=_blank>fig|85698.109.peg.5555</a>, <a href=&#39;?page=Annotation&feature=fig|85698.109.peg.5556&#39; target=_blank>fig|85698.109.peg.5556</a>	yes	<a href=&#39;?page=Annotation&feature=fig|762376.5.peg.3950&#39; target=_blank>fig|762376.5.peg.3950</a>	yes
A and B	Outer membrane lipoprotein LolB	Lipoprotein sorting system	Gram-Negative cell wall components	Cell Wall and Capsule	<a href=&#39;?page=Annotation&feature=fig|85698.109.peg.3085&#39; target=_blank>fig|85698.109.peg.3085</a>	yes	<a href=&#39;?page=Annotation&feature=fig|762376.5.peg.5596&#39; target=_blank>fig|762376.5.peg.5596</a>	yes
A and B	Outer membrane lipoprotein carrier protein LolA	Lipoprotein sorting system	Gram-Negative cell wall components	Cell Wall and Capsule	<a href=&#39;?page=Annotation&feature=fig|85698.109.peg.3513&#39; target=_blank>fig|85698.109.peg.3513</a>	yes	<a href=&#39;?page=Annotation&feature=fig|762376.5.peg.1202&#39; target=_blank>fig|762376.5.peg.1202</a>	yes
A and B	Proposed peptidoglycan lipid II flippase MurJ	Peptidoglycan lipid II flippase	Gram-Negative cell wall components	Cell Wall and Capsule	<a href=&#39;?page=Annotation&feature=fig|85698.109.peg.1782&#39; target=_blank>fig|85698.109.peg.1782</a>, <a href=&#39;?page=Annotation&feature=fig|85698.109.peg.2651&#39; target=_blank>fig|85698.109.peg.2651</a>	yes	<a href=&#39;?page=Annotation&feature=fig|762376.5.peg.4154&#39; target=_blank>fig|762376.5.peg.4154</a>	yes
A	O-antigen ligase	LOS core oligosaccharide biosynthesis	Gram-Negative cell wall components	Cell Wall and Capsule	<a href=&#39;?page=Annotation&feature=fig|85698.109.peg.4163&#39; target=_blank>fig|85698.109.peg.4163</a>	yes	<input type=&#39;button&#39; class=&#39;button&#39; value=&#39;find&#39; onclick=&#39;window.open("?page=SearchGene&fr=O-antigen ligase&organism=762376.5&subsystem=LOS_core_oligosaccharide_biosynthesis&template_gene=fig|85698.109.peg.4163");&#39;>	no
B	Arabinose 5-phosphate isomerase (EC 5.3.1.13)	KDO2-Lipid A biosynthesis	Gram-Negative cell wall components	Cell Wall and Capsule	<input type=&#39;button&#39; value=&#39;find&#39; onclick=&#39;window.open("?page=SearchGene&fr=Arabinose 5-phosphate isomerase (EC 5.3.1.13)&organism=85698.109&subsystem=KDO2-Lipid_A_biosynthesis&template_gene=fig|762376.5.peg.6149");&#39;>	no	<a href=&#39;?page=Annotation&feature=fig|762376.5.peg.6149&#39; target=_blank>fig|762376.5.peg.6149</a>	yes
A and B	D-alanine--poly(phosphoribitol) ligase subunit 1 (EC 6.1.1.13)	D-Alanyl Lipoteichoic Acid Biosynthesis	Gram-Positive cell wall components	Cell Wall and Capsule	<a href=&#39;?page=Annotation&feature=fig|85698.109.peg.2910&#39; target=_blank>fig|85698.109.peg.2910</a>, <a href=&#39;?page=Annotation&feature=fig|85698.109.peg.2911&#39; target=_blank>fig|85698.109.peg.2911</a>	yes	<a href=&#39;?page=Annotation&feature=fig|762376.5.peg.638&#39; target=_blank>fig|762376.5.peg.638</a>	yes
A and B	D-alanyl transfer protein DltB	D-Alanyl Lipoteichoic Acid Biosynthesis	Gram-Positive cell wall components	Cell Wall and Capsule	<a href=&#39;?page=Annotation&feature=fig|85698.109.peg.2912&#39; target=_blank>fig|85698.109.peg.2912</a>	yes	<a href=&#39;?page=Annotation&feature=fig|762376.5.peg.637&#39; target=_blank>fig|762376.5.peg.637</a>	yes
A and B	Poly(glycerophosphate chain) D-alanine transfer protein DltD	D-Alanyl Lipoteichoic Acid Biosynthesis	Gram-Positive cell wall components	Cell Wall and Capsule	<a href=&#39;?page=Annotation&feature=fig|85698.109.peg.2914&#39; target=_blank>fig|85698.109.peg.2914</a>, <a href=&#39;?page=Annotation&feature=fig|85698.109.peg.5183&#39; target=_blank>fig|85698.109.peg.5183</a>	yes	<a href=&#39;?page=Annotation&feature=fig|762376.5.peg.5100&#39; target=_blank>fig|762376.5.peg.5100</a>, <a href=&#39;?page=Annotation&feature=fig|762376.5.peg.635&#39; target=_blank>fig|762376.5.peg.635</a>	yes
A and B	Beta N-acetyl-glucosaminidase (EC 3.2.1.52)	Murein Hydrolases	no subcategory	Cell Wall and Capsule	<a href=&#39;?page=Annotation&feature=fig|85698.109.peg.4691&#39; target=_blank>fig|85698.109.peg.4691</a>	yes	<a href=&#39;?page=Annotation&feature=fig|762376.5.peg.4389&#39; target=_blank>fig|762376.5.peg.4389</a>	yes
A and B	D-alanyl-D-alanine carboxypeptidase (EC 3.4.16.4)	Murein Hydrolases	no subcategory	Cell Wall and Capsule	<a href=&#39;?page=Annotation&feature=fig|85698.109.peg.2214&#39; target=_blank>fig|85698.109.peg.2214</a>, <a href=&#39;?page=Annotation&feature=fig|85698.109.peg.2560&#39; target=_blank>fig|85698.109.peg.2560</a>, <a href=&#39;?page=Annotation&feature=fig|85698.109.peg.3880&#39; target=_blank>fig|85698.109.peg.3880</a>	yes	<a href=&#39;?page=Annotation&feature=fig|762376.5.peg.4818&#39; target=_blank>fig|762376.5.peg.4818</a>, <a href=&#39;?page=Annotation&feature=fig|762376.5.peg.5142&#39; target=_blank>fig|762376.5.peg.5142</a>, <a href=&#39;?page=Annotation&feature=fig|762376.5.peg.6284&#39; target=_blank>fig|762376.5.peg.6284</a>	yes
A and B	Membrane-bound lytic murein transglycosylase A precursor (EC 3.2.1.-)	Murein Hydrolases	no subcategory	Cell Wall and Capsule	<a href=&#39;?page=Annotation&feature=fig|85698.109.peg.3207&#39; target=_blank>fig|85698.109.peg.3207</a>	yes	<a href=&#39;?page=Annotation&feature=fig|762376.5.peg.344&#39; target=_blank>fig|762376.5.peg.344</a>	yes
A and B	Membrane-bound lytic murein transglycosylase B precursor (EC 3.2.1.-)	Murein Hydrolases	no subcategory	Cell Wall and Capsule	<a href=&#39;?page=Annotation&feature=fig|85698.109.peg.3433&#39; target=_blank>fig|85698.109.peg.3433</a>	yes	<a href=&#39;?page=Annotation&feature=fig|762376.5.peg.1681&#39; target=_blank>fig|762376.5.peg.1681</a>, <a href=&#39;?page=Annotation&feature=fig|762376.5.peg.1725&#39; target=_blank>fig|762376.5.peg.1725</a>, <a href=&#39;?page=Annotation&feature=fig|762376.5.peg.4281&#39; target=_blank>fig|762376.5.peg.4281</a>	yes
A and B	Membrane-bound lytic murein transglycosylase D precursor (EC 3.2.1.-)	Murein Hydrolases	no subcategory	Cell Wall and Capsule	<a href=&#39;?page=Annotation&feature=fig|85698.109.peg.6185&#39; target=_blank>fig|85698.109.peg.6185</a>, <a href=&#39;?page=Annotation&feature=fig|85698.109.peg.6186&#39; target=_blank>fig|85698.109.peg.6186</a>	yes	<a href=&#39;?page=Annotation&feature=fig|762376.5.peg.603&#39; target=_blank>fig|762376.5.peg.603</a>, <a href=&#39;?page=Annotation&feature=fig|762376.5.peg.703&#39; target=_blank>fig|762376.5.peg.703</a>	yes
A and B	Muramoyltetrapeptide carboxypeptidase (EC 3.4.17.13)	Murein Hydrolases	no subcategory	Cell Wall and Capsule	<a href=&#39;?page=Annotation&feature=fig|85698.109.peg.360&#39; target=_blank>fig|85698.109.peg.360</a>, <a href=&#39;?page=Annotation&feature=fig|85698.109.peg.5180&#39; target=_blank>fig|85698.109.peg.5180</a>	yes	<a href=&#39;?page=Annotation&feature=fig|762376.5.peg.3212&#39; target=_blank>fig|762376.5.peg.3212</a>, <a href=&#39;?page=Annotation&feature=fig|762376.5.peg.3461&#39; target=_blank>fig|762376.5.peg.3461</a>	yes
A and B	N-acetylmuramoyl-L-alanine amidase (EC 3.5.1.28)	Murein Hydrolases	no subcategory	Cell Wall and Capsule	<a href=&#39;?page=Annotation&feature=fig|85698.109.peg.3321&#39; target=_blank>fig|85698.109.peg.3321</a>, <a href=&#39;?page=Annotation&feature=fig|85698.109.peg.5126&#39; target=_blank>fig|85698.109.peg.5126</a>, <a href=&#39;?page=Annotation&feature=fig|85698.109.peg.5706&#39; target=_blank>fig|85698.109.peg.5706</a>, <a href=&#39;?page=Annotation&feature=fig|85698.109.peg.6141&#39; target=_b…	yes	<a href=&#39;?page=Annotation&feature=fig|762376.5.peg.1537&#39; target=_blank>fig|762376.5.peg.1537</a>, <a href=&#39;?page=Annotation&feature=fig|762376.5.peg.911&#39; target=_blank>fig|762376.5.peg.911</a>	yes
A and B	Soluble lytic murein transglycosylase precursor (EC 3.2.1.-)	Murein Hydrolases	no subcategory	Cell Wall and Capsule	<a href=&#39;?page=Annotation&feature=fig|85698.109.peg.35&#39; target=_blank>fig|85698.109.peg.35</a>	yes	<a href=&#39;?page=Annotation&feature=fig|762376.5.peg.6231&#39; target=_blank>fig|762376.5.peg.6231</a>	yes
A and B	D-alanine--D-alanine ligase (EC 6.3.2.4)	Peptidoglycan biosynthesis--gjo	no subcategory	Cell Wall and Capsule	<a href=&#39;?page=Annotation&feature=fig|85698.109.peg.5664&#39; target=_blank>fig|85698.109.peg.5664</a>	yes	<a href=&#39;?page=Annotation&feature=fig|762376.5.peg.789&#39; target=_blank>fig|762376.5.peg.789</a>	yes
A and B	UDP-N-acetylmuramate--alanine ligase (EC 6.3.2.8)	Peptidoglycan biosynthesis--gjo	no subcategory	Cell Wall and Capsule	<a href=&#39;?page=Annotation&feature=fig|85698.109.peg.2658&#39; target=_blank>fig|85698.109.peg.2658</a>, <a href=&#39;?page=Annotation&feature=fig|85698.109.peg.5665&#39; target=_blank>fig|85698.109.peg.5665</a>	yes	<a href=&#39;?page=Annotation&feature=fig|762376.5.peg.788&#39; target=_blank>fig|762376.5.peg.788</a>	yes
A and B	UDP-N-acetylmuramate:L-alanyl-gamma-D-glutamyl-meso-diaminopimelate ligase (EC 6.3.2.-)	Peptidoglycan biosynthesis--gjo	no subcategory	Cell Wall and Capsule	<a href=&#39;?page=Annotation&feature=fig|85698.109.peg.5313&#39; target=_blank>fig|85698.109.peg.5313</a>	yes	<a href=&#39;?page=Annotation&feature=fig|762376.5.peg.625&#39; target=_blank>fig|762376.5.peg.625</a>	yes
A and B	UDP-N-acetylmuramoylalanine--D-glutamate ligase (EC 6.3.2.9)	Peptidoglycan biosynthesis--gjo	no subcategory	Cell Wall and Capsule	<a href=&#39;?page=Annotation&feature=fig|85698.109.peg.5207&#39; target=_blank>fig|85698.109.peg.5207</a>	yes	<a href=&#39;?page=Annotation&feature=fig|762376.5.peg.785&#39; target=_blank>fig|762376.5.peg.785</a>	yes
A and B	UDP-N-acetylmuramoylalanyl-D-glutamate--2,6-diaminopimelate ligase (EC 6.3.2.13)	Peptidoglycan biosynthesis--gjo	no subcategory	Cell Wall and Capsule	<a href=&#39;?page=Annotation&feature=fig|85698.109.peg.125&#39; target=_blank>fig|85698.109.peg.125</a>, <a href=&#39;?page=Annotation&feature=fig|85698.109.peg.3039&#39; target=_blank>fig|85698.109.peg.3039</a>	yes	<a href=&#39;?page=Annotation&feature=fig|762376.5.peg.783&#39; target=_blank>fig|762376.5.peg.783</a>	yes
A and B	UDP-N-acetylmuramoylalanyl-D-glutamyl-2,6-diaminopimelate--D-alanyl-D-alanine ligase (EC 6.3.2.10)	Peptidoglycan biosynthesis--gjo	no subcategory	Cell Wall and Capsule	<a href=&#39;?page=Annotation&feature=fig|85698.109.peg.125&#39; target=_blank>fig|85698.109.peg.125</a>, <a href=&#39;?page=Annotation&feature=fig|85698.109.peg.3039&#39; target=_blank>fig|85698.109.peg.3039</a>	yes	<a href=&#39;?page=Annotation&feature=fig|762376.5.peg.783&#39; target=_blank>fig|762376.5.peg.783</a>	yes
A and B	AmpG permease	Recycling of Peptidoglycan Amino Acids	no subcategory	Cell Wall and Capsule	<a href=&#39;?page=Annotation&feature=fig|85698.109.peg.6047&#39; target=_blank>fig|85698.109.peg.6047</a>	yes	<a href=&#39;?page=Annotation&feature=fig|762376.5.peg.479&#39; target=_blank>fig|762376.5.peg.479</a>	yes
A and B	Muramoyltetrapeptide carboxypeptidase (EC 3.4.17.13)	Recycling of Peptidoglycan Amino Acids	no subcategory	Cell Wall and Capsule	<a href=&#39;?page=Annotation&feature=fig|85698.109.peg.360&#39; target=_blank>fig|85698.109.peg.360</a>, <a href=&#39;?page=Annotation&feature=fig|85698.109.peg.5180&#39; target=_blank>fig|85698.109.peg.5180</a>	yes	<a href=&#39;?page=Annotation&feature=fig|762376.5.peg.3212&#39; target=_blank>fig|762376.5.peg.3212</a>, <a href=&#39;?page=Annotation&feature=fig|762376.5.peg.3461&#39; target=_blank>fig|762376.5.peg.3461</a>	yes
A and B	N-acetylmuramoyl-L-alanine amidase (EC 3.5.1.28)	Recycling of Peptidoglycan Amino Acids	no subcategory	Cell Wall and Capsule	<a href=&#39;?page=Annotation&feature=fig|85698.109.peg.3321&#39; target=_blank>fig|85698.109.peg.3321</a>, <a href=&#39;?page=Annotation&feature=fig|85698.109.peg.5126&#39; target=_blank>fig|85698.109.peg.5126</a>, <a href=&#39;?page=Annotation&feature=fig|85698.109.peg.5706&#39; target=_blank>fig|85698.109.peg.5706</a>, <a href=&#39;?page=Annotation&feature=fig|85698.109.peg.6141&#39; target=_b…	yes	<a href=&#39;?page=Annotation&feature=fig|762376.5.peg.1537&#39; target=_blank>fig|762376.5.peg.1537</a>, <a href=&#39;?page=Annotation&feature=fig|762376.5.peg.911&#39; target=_blank>fig|762376.5.peg.911</a>	yes
A and B	N-acetylmuramoyl-L-alanine amidase (EC 3.5.1.28) AmpD	Recycling of Peptidoglycan Amino Acids	no subcategory	Cell Wall and Capsule	<a href=&#39;?page=Annotation&feature=fig|85698.109.peg.4965&#39; target=_blank>fig|85698.109.peg.4965</a>	yes	<a href=&#39;?page=Annotation&feature=fig|762376.5.peg.5834&#39; target=_blank>fig|762376.5.peg.5834</a>	yes
A and B	UDP-N-acetylmuramate:L-alanyl-gamma-D-glutamyl-meso-diaminopimelate ligase (EC 6.3.2.-)	Recycling of Peptidoglycan Amino Acids	no subcategory	Cell Wall and Capsule	<a href=&#39;?page=Annotation&feature=fig|85698.109.peg.5313&#39; target=_blank>fig|85698.109.peg.5313</a>	yes	<a href=&#39;?page=Annotation&feature=fig|762376.5.peg.625&#39; target=_blank>fig|762376.5.peg.625</a>	yes
A and B	Anhydro-N-acetylmuramic acid kinase (EC 2.7.1.-)	Recycling of Peptidoglycan Amino Sugars	no subcategory	Cell Wall and Capsule	<a href=&#39;?page=Annotation&feature=fig|85698.109.peg.1861&#39; target=_blank>fig|85698.109.peg.1861</a>	yes	<a href=&#39;?page=Annotation&feature=fig|762376.5.peg.670&#39; target=_blank>fig|762376.5.peg.670</a>	yes
A and B	Beta N-acetyl-glucosaminidase (EC 3.2.1.52)	Recycling of Peptidoglycan Amino Sugars	no subcategory	Cell Wall and Capsule	<a href=&#39;?page=Annotation&feature=fig|85698.109.peg.4691&#39; target=_blank>fig|85698.109.peg.4691</a>	yes	<a href=&#39;?page=Annotation&feature=fig|762376.5.peg.4389&#39; target=_blank>fig|762376.5.peg.4389</a>	yes
A and B	Glucosamine--fructose-6-phosphate aminotransferase [isomerizing] (EC 2.6.1.16)	UDP-N-acetylmuramate from Fructose-6-phosphate Biosynthesis	no subcategory	Cell Wall and Capsule	<a href=&#39;?page=Annotation&feature=fig|85698.109.peg.3291&#39; target=_blank>fig|85698.109.peg.3291</a>	yes	<a href=&#39;?page=Annotation&feature=fig|762376.5.peg.232&#39; target=_blank>fig|762376.5.peg.232</a>	yes
A and B	Phosphoglucosamine mutase (EC 5.4.2.10)	UDP-N-acetylmuramate from Fructose-6-phosphate Biosynthesis	no subcategory	Cell Wall and Capsule	<a href=&#39;?page=Annotation&feature=fig|85698.109.peg.663&#39; target=_blank>fig|85698.109.peg.663</a>, <a href=&#39;?page=Annotation&feature=fig|85698.109.peg.5051&#39; target=_blank>fig|85698.109.peg.5051</a>, <a href=&#39;?page=Annotation&feature=fig|85698.109.peg.5052&#39; target=_blank>fig|85698.109.peg.5052</a>, <a href=&#39;?page=Annotation&feature=fig|85698.109.peg.6243&#39; target=_bla…	yes	<a href=&#39;?page=Annotation&feature=fig|762376.5.peg.4489&#39; target=_blank>fig|762376.5.peg.4489</a>, <a href=&#39;?page=Annotation&feature=fig|762376.5.peg.4980&#39; target=_blank>fig|762376.5.peg.4980</a>, <a href=&#39;?page=Annotation&feature=fig|762376.5.peg.5614&#39; target=_blank>fig|762376.5.peg.5614</a>	yes
A and B	UDP-N-acetylenolpyruvoylglucosamine reductase (EC 1.1.1.158)	UDP-N-acetylmuramate from Fructose-6-phosphate Biosynthesis	no subcategory	Cell Wall and Capsule	<a href=&#39;?page=Annotation&feature=fig|85698.109.peg.5117&#39; target=_blank>fig|85698.109.peg.5117</a>	yes	<a href=&#39;?page=Annotation&feature=fig|762376.5.peg.1156&#39; target=_blank>fig|762376.5.peg.1156</a>	yes
A and B	UDP-N-acetylglucosamine 1-carboxyvinyltransferase (EC 2.5.1.7)	UDP-N-acetylmuramate from Fructose-6-phosphate Biosynthesis	no subcategory	Cell Wall and Capsule	<a href=&#39;?page=Annotation&feature=fig|85698.109.peg.2706&#39; target=_blank>fig|85698.109.peg.2706</a>, <a href=&#39;?page=Annotation&feature=fig|85698.109.peg.2707&#39; target=_blank>fig|85698.109.peg.2707</a>, <a href=&#39;?page=Annotation&feature=fig|85698.109.peg.4755&#39; target=_blank>fig|85698.109.peg.4755</a>, <a href=&#39;?page=Annotation&feature=fig|85698.109.peg.4756&#39; target=_b…	yes	<a href=&#39;?page=Annotation&feature=fig|762376.5.peg.190&#39; target=_blank>fig|762376.5.peg.190</a>, <a href=&#39;?page=Annotation&feature=fig|762376.5.peg.3841&#39; target=_blank>fig|762376.5.peg.3841</a>	yes
A and B	Phosphotransferase involved in threonylcarbamoyladenosine t(6)A37 formation in tRNA	YjeE	no subcategory	Cell Wall and Capsule	<a href=&#39;?page=Annotation&feature=fig|85698.109.peg.1648&#39; target=_blank>fig|85698.109.peg.1648</a>	yes	<a href=&#39;?page=Annotation&feature=fig|762376.5.peg.862&#39; target=_blank>fig|762376.5.peg.862</a>	yes
A and B	TsaB protein, required for threonylcarbamoyladenosine (t(6)A) formation in tRNA	YjeE	no subcategory	Cell Wall and Capsule	<a href=&#39;?page=Annotation&feature=fig|85698.109.peg.1494&#39; target=_blank>fig|85698.109.peg.1494</a>, <a href=&#39;?page=Annotation&feature=fig|85698.109.peg.5719&#39; target=_blank>fig|85698.109.peg.5719</a>	yes	<a href=&#39;?page=Annotation&feature=fig|762376.5.peg.1480&#39; target=_blank>fig|762376.5.peg.1480</a>	yes
B	Glucosamine-1-phosphate N-acetyltransferase (EC 2.3.1.157)	Peptidoglycan Biosynthesis	no subcategory	Cell Wall and Capsule	<input type=&#39;button&#39; value=&#39;find&#39; onclick=&#39;window.open("?page=SearchGene&fr=Glucosamine-1-phosphate N-acetyltransferase (EC 2.3.1.157)&organism=85698.109&subsystem=Peptidoglycan_Biosynthesis&template_gene=fig|762376.5.peg.227");&#39;>	no	<a href=&#39;?page=Annotation&feature=fig|762376.5.peg.227&#39; target=_blank>fig|762376.5.peg.227</a>	yes
B	UDP-N-acetylglucosamine--N-acetylmuramyl-(pentapeptide) pyrophosphoryl-undecaprenol N-acetylglucosamine transferase (EC 2.4.1.227)	Peptidoglycan Biosynthesis	no subcategory	Cell Wall and Capsule	<input type=&#39;button&#39; value=&#39;find&#39; onclick=&#39;window.open("?page=SearchGene&fr=UDP-N-acetylglucosamine--N-acetylmuramyl-(pentapeptide) pyrophosphoryl-undecaprenol N-acetylglucosamine transferase (EC 2.4.1.227)&organism=85698.109&subsystem=Peptidoglycan_Biosynthesis&template_gene=fig|762376.5.peg.787");&#39;>	no	<a href=&#39;?page=Annotation&feature=fig|762376.5.peg.787&#39; target=_blank>fig|762376.5.peg.787</a>	yes
B	NAD(P)HX dehydratase	YjeE	no subcategory	Cell Wall and Capsule	<input type=&#39;button&#39; value=&#39;find&#39; onclick=&#39;window.open("?page=SearchGene&fr=NAD(P)HX dehydratase&organism=85698.109&subsystem=YjeE&template_gene=fig|762376.5.peg.1757");&#39;>	no	<a href=&#39;?page=Annotation&feature=fig|762376.5.peg.1757&#39; target=_blank>fig|762376.5.peg.1757</a>, <a href=&#39;?page=Annotation&feature=fig|762376.5.peg.401&#39; target=_blank>fig|762376.5.peg.401</a>	yes
B	NAD(P)HX epimerase	YjeE	no subcategory	Cell Wall and Capsule	<input type=&#39;button&#39; value=&#39;find&#39; onclick=&#39;window.open("?page=SearchGene&fr=NAD(P)HX epimerase&organism=85698.109&subsystem=YjeE&template_gene=fig|762376.5.peg.1757");&#39;>	no	<a href=&#39;?page=Annotation&feature=fig|762376.5.peg.1757&#39; target=_blank>fig|762376.5.peg.1757</a>, <a href=&#39;?page=Annotation&feature=fig|762376.5.peg.401&#39; target=_blank>fig|762376.5.peg.401</a>	yes
A	Glycosyl transferase, group 1	CBSS-258594.1.peg.3339	Biosynthesis of galactoglycans and related lipopolysacharides	Clustering-based subsystems	<a href=&#39;?page=Annotation&feature=fig|85698.109.peg.3294&#39; target=_blank>fig|85698.109.peg.3294</a>, <a href=&#39;?page=Annotation&feature=fig|85698.109.peg.3886&#39; target=_blank>fig|85698.109.peg.3886</a>	yes	<input type=&#39;button&#39; class=&#39;button&#39; value=&#39;find&#39; onclick=&#39;window.open("?page=SearchGene&fr=Glycosyl transferase, group 1&organism=762376.5&subsystem=CBSS-258594.1.peg.3339&template_gene=fig|85698.109.peg.3294");&#39;>	no
A	Glycosyltransferase	CBSS-258594.1.peg.3339	Biosynthesis of galactoglycans and related lipopolysacharides	Clustering-based subsystems	<a href=&#39;?page=Annotation&feature=fig|85698.109.peg.5695&#39; target=_blank>fig|85698.109.peg.5695</a>	yes	<input type=&#39;button&#39; class=&#39;button&#39; value=&#39;find&#39; onclick=&#39;window.open("?page=SearchGene&fr=Glycosyltransferase&organism=762376.5&subsystem=CBSS-258594.1.peg.3339&template_gene=fig|85698.109.peg.5695");&#39;>	no
A and B	Cytochrome c-type biogenesis protein CcsA/ResC	CBSS-196164.1.peg.461	Cytochrome biogenesis	Clustering-based subsystems	<a href=&#39;?page=Annotation&feature=fig|85698.109.peg.3114&#39; target=_blank>fig|85698.109.peg.3114</a>, <a href=&#39;?page=Annotation&feature=fig|85698.109.peg.3115&#39; target=_blank>fig|85698.109.peg.3115</a>, <a href=&#39;?page=Annotation&feature=fig|85698.109.peg.5714&#39; target=_blank>fig|85698.109.peg.5714</a>	yes	<a href=&#39;?page=Annotation&feature=fig|762376.5.peg.6409&#39; target=_blank>fig|762376.5.peg.6409</a>	yes
A and B	Glutamate-1-semialdehyde aminotransferase (EC 5.4.3.8)	CBSS-196164.1.peg.461	Cytochrome biogenesis	Clustering-based subsystems	<a href=&#39;?page=Annotation&feature=fig|85698.109.peg.6184&#39; target=_blank>fig|85698.109.peg.6184</a>	yes	<a href=&#39;?page=Annotation&feature=fig|762376.5.peg.604&#39; target=_blank>fig|762376.5.peg.604</a>	yes
A and B	Hypothetical, related to broad specificity phosphatases COG0406	CBSS-196164.1.peg.461	Cytochrome biogenesis	Clustering-based subsystems	<a href=&#39;?page=Annotation&feature=fig|85698.109.peg.692&#39; target=_blank>fig|85698.109.peg.692</a>	yes	<a href=&#39;?page=Annotation&feature=fig|762376.5.peg.4993&#39; target=_blank>fig|762376.5.peg.4993</a>	yes
B	DNA polymerase III epsilon subunit (EC 2.7.7.7)	CBSS-342610.3.peg.1536	DNA polymerase III epsilon cluster	Clustering-based subsystems	<input type=&#39;button&#39; value=&#39;find&#39; onclick=&#39;window.open("?page=SearchGene&fr=DNA polymerase III epsilon subunit (EC 2.7.7.7)&organism=85698.109&subsystem=CBSS-342610.3.peg.1536&template_gene=fig|762376.5.peg.709");&#39;>	no	<a href=&#39;?page=Annotation&feature=fig|762376.5.peg.709&#39; target=_blank>fig|762376.5.peg.709</a>	yes
B	FIG005121: SAM-dependent methyltransferase (EC 2.1.1.-)	CBSS-342610.3.peg.1536	DNA polymerase III epsilon cluster	Clustering-based subsystems	<input type=&#39;button&#39; value=&#39;find&#39; onclick=&#39;window.open("?page=SearchGene&fr=FIG005121: SAM-dependent methyltransferase (EC 2.1.1.-)&organism=85698.109&subsystem=CBSS-342610.3.peg.1536&template_gene=fig|762376.5.peg.705");&#39;>	no	<a href=&#39;?page=Annotation&feature=fig|762376.5.peg.705&#39; target=_blank>fig|762376.5.peg.705</a>	yes
A and B	3-ketoacyl-CoA thiolase (EC 2.3.1.16)	CBSS-246196.1.peg.364	Fatty acid metabolic cluster	Clustering-based subsystems	<a href=&#39;?page=Annotation&feature=fig|85698.109.peg.410&#39; target=_blank>fig|85698.109.peg.410</a>, <a href=&#39;?page=Annotation&feature=fig|85698.109.peg.421&#39; target=_blank>fig|85698.109.peg.421</a>, <a href=&#39;?page=Annotation&feature=fig|85698.109.peg.901&#39; target=_blank>fig|85698.109.peg.901</a>, <a href=&#39;?page=Annotation&feature=fig|85698.109.peg.1122&#39; target=_blank>f…	yes	<a href=&#39;?page=Annotation&feature=fig|762376.5.peg.2588&#39; target=_blank>fig|762376.5.peg.2588</a>, <a href=&#39;?page=Annotation&feature=fig|762376.5.peg.3674&#39; target=_blank>fig|762376.5.peg.3674</a>, <a href=&#39;?page=Annotation&feature=fig|762376.5.peg.3736&#39; target=_blank>fig|762376.5.peg.3736</a>, <a href=&#39;?page=Annotation&feature=fig|762376.5.peg.3959&#39; target=_blank>fi…	yes
A and B	3-oxoacyl-[acyl-carrier protein] reductase (EC 1.1.1.100)	CBSS-246196.1.peg.364	Fatty acid metabolic cluster	Clustering-based subsystems	<a href=&#39;?page=Annotation&feature=fig|85698.109.peg.149&#39; target=_blank>fig|85698.109.peg.149</a>, <a href=&#39;?page=Annotation&feature=fig|85698.109.peg.240&#39; target=_blank>fig|85698.109.peg.240</a>, <a href=&#39;?page=Annotation&feature=fig|85698.109.peg.268&#39; target=_blank>fig|85698.109.peg.268</a>, <a href=&#39;?page=Annotation&feature=fig|85698.109.peg.269&#39; target=_blank>fi…	yes	<a href=&#39;?page=Annotation&feature=fig|762376.5.peg.1395&#39; target=_blank>fig|762376.5.peg.1395</a>, <a href=&#39;?page=Annotation&feature=fig|762376.5.peg.1545&#39; target=_blank>fig|762376.5.peg.1545</a>, <a href=&#39;?page=Annotation&feature=fig|762376.5.peg.1695&#39; target=_blank>fig|762376.5.peg.1695</a>, <a href=&#39;?page=Annotation&feature=fig|762376.5.peg.1794&#39; target=_blank>fi…	yes
A and B	Acyl dehydratase	CBSS-246196.1.peg.364	Fatty acid metabolic cluster	Clustering-based subsystems	<a href=&#39;?page=Annotation&feature=fig|85698.109.peg.12&#39; target=_blank>fig|85698.109.peg.12</a>, <a href=&#39;?page=Annotation&feature=fig|85698.109.peg.900&#39; target=_blank>fig|85698.109.peg.900</a>, <a href=&#39;?page=Annotation&feature=fig|85698.109.peg.4094&#39; target=_blank>fig|85698.109.peg.4094</a>	yes	<a href=&#39;?page=Annotation&feature=fig|762376.5.peg.3889&#39; target=_blank>fig|762376.5.peg.3889</a>, <a href=&#39;?page=Annotation&feature=fig|762376.5.peg.3915&#39; target=_blank>fig|762376.5.peg.3915</a>, <a href=&#39;?page=Annotation&feature=fig|762376.5.peg.4794&#39; target=_blank>fig|762376.5.peg.4794</a>, <a href=&#39;?page=Annotation&feature=fig|762376.5.peg.4914&#39; target=_blank>fi…	yes
A and B	1-deoxy-D-xylulose 5-phosphate reductoisomerase (EC 1.1.1.267)	CBSS-83331.1.peg.3039	Isoprenoid/cell wall biosynthesis: PREDICTED UNDECAPRENYL DIPHOSPHATE PHOSPHATASE	Clustering-based subsystems	<a href=&#39;?page=Annotation&feature=fig|85698.109.peg.535&#39; target=_blank>fig|85698.109.peg.535</a>	yes	<a href=&#39;?page=Annotation&feature=fig|762376.5.peg.2818&#39; target=_blank>fig|762376.5.peg.2818</a>	yes
A and B	1-hydroxy-2-methyl-2-(E)-butenyl 4-diphosphate synthase (EC 1.17.7.1)	CBSS-83331.1.peg.3039	Isoprenoid/cell wall biosynthesis: PREDICTED UNDECAPRENYL DIPHOSPHATE PHOSPHATASE	Clustering-based subsystems	<a href=&#39;?page=Annotation&feature=fig|85698.109.peg.5896&#39; target=_blank>fig|85698.109.peg.5896</a>	yes	<a href=&#39;?page=Annotation&feature=fig|762376.5.peg.2165&#39; target=_blank>fig|762376.5.peg.2165</a>	yes
A and B	Intramembrane protease RasP/YluC, implicated in cell division based on FtsL cleavage	CBSS-83331.1.peg.3039	Isoprenoid/cell wall biosynthesis: PREDICTED UNDECAPRENYL DIPHOSPHATE PHOSPHATASE	Clustering-based subsystems	<a href=&#39;?page=Annotation&feature=fig|85698.109.peg.3813&#39; target=_blank>fig|85698.109.peg.3813</a>	yes	<a href=&#39;?page=Annotation&feature=fig|762376.5.peg.2819&#39; target=_blank>fig|762376.5.peg.2819</a>	yes
A and B	Penicillin-binding protein 2 (PBP-2)	CBSS-83331.1.peg.3039	Isoprenoid/cell wall biosynthesis: PREDICTED UNDECAPRENYL DIPHOSPHATE PHOSPHATASE	Clustering-based subsystems	<a href=&#39;?page=Annotation&feature=fig|85698.109.peg.4246&#39; target=_blank>fig|85698.109.peg.4246</a>, <a href=&#39;?page=Annotation&feature=fig|85698.109.peg.4247&#39; target=_blank>fig|85698.109.peg.4247</a>	yes	<a href=&#39;?page=Annotation&feature=fig|762376.5.peg.6175&#39; target=_blank>fig|762376.5.peg.6175</a>	yes
A and B	Undecaprenyl diphosphate synthase (EC 2.5.1.31)	CBSS-83331.1.peg.3039	Isoprenoid/cell wall biosynthesis: PREDICTED UNDECAPRENYL DIPHOSPHATE PHOSPHATASE	Clustering-based subsystems	<a href=&#39;?page=Annotation&feature=fig|85698.109.peg.427&#39; target=_blank>fig|85698.109.peg.427</a>	yes	<a href=&#39;?page=Annotation&feature=fig|762376.5.peg.2816&#39; target=_blank>fig|762376.5.peg.2816</a>	yes
A and B	Cysteine desulfurase (EC 2.8.1.7)	CBSS-84588.1.peg.1247	Lysine, threonine, methionine, and cysteine	Clustering-based subsystems	<a href=&#39;?page=Annotation&feature=fig|85698.109.peg.1389&#39; target=_blank>fig|85698.109.peg.1389</a>, <a href=&#39;?page=Annotation&feature=fig|85698.109.peg.3026&#39; target=_blank>fig|85698.109.peg.3026</a>	yes	<a href=&#39;?page=Annotation&feature=fig|762376.5.peg.160&#39; target=_blank>fig|762376.5.peg.160</a>, <a href=&#39;?page=Annotation&feature=fig|762376.5.peg.4257&#39; target=_blank>fig|762376.5.peg.4257</a>	yes
A and B	D-alanyl-D-alanine carboxypeptidase (EC 3.4.16.4)	CBSS-84588.1.peg.1247	Lysine, threonine, methionine, and cysteine	Clustering-based subsystems	<a href=&#39;?page=Annotation&feature=fig|85698.109.peg.2214&#39; target=_blank>fig|85698.109.peg.2214</a>, <a href=&#39;?page=Annotation&feature=fig|85698.109.peg.2560&#39; target=_blank>fig|85698.109.peg.2560</a>, <a href=&#39;?page=Annotation&feature=fig|85698.109.peg.3880&#39; target=_blank>fig|85698.109.peg.3880</a>	yes	<a href=&#39;?page=Annotation&feature=fig|762376.5.peg.4818&#39; target=_blank>fig|762376.5.peg.4818</a>, <a href=&#39;?page=Annotation&feature=fig|762376.5.peg.5142&#39; target=_blank>fig|762376.5.peg.5142</a>, <a href=&#39;?page=Annotation&feature=fig|762376.5.peg.6284&#39; target=_blank>fig|762376.5.peg.6284</a>	yes
A and B	Diaminopimelate epimerase (EC 5.1.1.7)	CBSS-84588.1.peg.1247	Lysine, threonine, methionine, and cysteine	Clustering-based subsystems	<a href=&#39;?page=Annotation&feature=fig|85698.109.peg.923&#39; target=_blank>fig|85698.109.peg.923</a>, <a href=&#39;?page=Annotation&feature=fig|85698.109.peg.4502&#39; target=_blank>fig|85698.109.peg.4502</a>, <a href=&#39;?page=Annotation&feature=fig|85698.109.peg.5176&#39; target=_blank>fig|85698.109.peg.5176</a>	yes	<a href=&#39;?page=Annotation&feature=fig|762376.5.peg.6260&#39; target=_blank>fig|762376.5.peg.6260</a>	yes
B	Methylamine dehydrogenase heavy chain precursor (EC 1.4.99.3)	CBSS-265072.7.peg.546	Methylamine utilization	Clustering-based subsystems	<input type=&#39;button&#39; value=&#39;find&#39; onclick=&#39;window.open("?page=SearchGene&fr=Methylamine dehydrogenase heavy chain precursor (EC 1.4.99.3)&organism=85698.109&subsystem=CBSS-265072.7.peg.546&template_gene=fig|762376.5.peg.2111");&#39;>	no	<a href=&#39;?page=Annotation&feature=fig|762376.5.peg.2111&#39; target=_blank>fig|762376.5.peg.2111</a>	yes
B	Methylamine utilization protein MauE	CBSS-265072.7.peg.546	Methylamine utilization	Clustering-based subsystems	<input type=&#39;button&#39; value=&#39;find&#39; onclick=&#39;window.open("?page=SearchGene&fr=Methylamine utilization protein MauE&organism=85698.109&subsystem=CBSS-265072.7.peg.546&template_gene=fig|762376.5.peg.2112");&#39;>	no	<a href=&#39;?page=Annotation&feature=fig|762376.5.peg.2112&#39; target=_blank>fig|762376.5.peg.2112</a>	yes
B	GTP pyrophosphokinase (EC 2.7.6.5), (p)ppGpp synthetase I	CBSS-176299.4.peg.1292	Probably GTP or GMP signaling related	Clustering-based subsystems	<input type=&#39;button&#39; value=&#39;find&#39; onclick=&#39;window.open("?page=SearchGene&fr=GTP pyrophosphokinase (EC 2.7.6.5), (p)ppGpp synthetase I&organism=85698.109&subsystem=CBSS-176299.4.peg.1292&template_gene=fig|762376.5.peg.1521");&#39;>	no	<a href=&#39;?page=Annotation&feature=fig|762376.5.peg.1521&#39; target=_blank>fig|762376.5.peg.1521</a>	yes
B	Ribonuclease III (EC 3.1.26.3)	CBSS-176299.4.peg.1292	Probably GTP or GMP signaling related	Clustering-based subsystems	<input type=&#39;button&#39; value=&#39;find&#39; onclick=&#39;window.open("?page=SearchGene&fr=Ribonuclease III (EC 3.1.26.3)&organism=85698.109&subsystem=CBSS-176299.4.peg.1292&template_gene=fig|762376.5.peg.1555");&#39;>	no	<a href=&#39;?page=Annotation&feature=fig|762376.5.peg.1555&#39; target=_blank>fig|762376.5.peg.1555</a>	yes
A and B	GGDEF and EAL domain proteins	CBSS-323850.3.peg.3284	Putative GGDEF domain protein related to agglutinin secretion	Clustering-based subsystems	<a href=&#39;?page=Annotation&feature=fig|85698.109.peg.2344&#39; target=_blank>fig|85698.109.peg.2344</a>, <a href=&#39;?page=Annotation&feature=fig|85698.109.peg.4669&#39; target=_blank>fig|85698.109.peg.4669</a>, <a href=&#39;?page=Annotation&feature=fig|85698.109.peg.4670&#39; target=_blank>fig|85698.109.peg.4670</a>, <a href=&#39;?page=Annotation&feature=fig|85698.109.peg.4674&#39; target=_b…	yes	<a href=&#39;?page=Annotation&feature=fig|762376.5.peg.2212&#39; target=_blank>fig|762376.5.peg.2212</a>, <a href=&#39;?page=Annotation&feature=fig|762376.5.peg.2217&#39; target=_blank>fig|762376.5.peg.2217</a>	yes
B	ABC transporter, transmembrane region:ABC transporter:Peptidase C39, bacteriocin processing	CBSS-323850.3.peg.3284	Putative GGDEF domain protein related to agglutinin secretion	Clustering-based subsystems	<input type=&#39;button&#39; value=&#39;find&#39; onclick=&#39;window.open("?page=SearchGene&fr=ABC transporter, transmembrane region:ABC transporter:Peptidase C39, bacteriocin processing&organism=85698.109&subsystem=CBSS-323850.3.peg.3284&template_gene=fig|762376.5.peg.2224");&#39;>	no	<a href=&#39;?page=Annotation&feature=fig|762376.5.peg.2224&#39; target=_blank>fig|762376.5.peg.2224</a>	yes
B	FIGfam010717	CBSS-323850.3.peg.3284	Putative GGDEF domain protein related to agglutinin secretion	Clustering-based subsystems	<input type=&#39;button&#39; value=&#39;find&#39; onclick=&#39;window.open("?page=SearchGene&fr=FIGfam010717&organism=85698.109&subsystem=CBSS-323850.3.peg.3284&template_gene=fig|762376.5.peg.2218");&#39;>	no	<a href=&#39;?page=Annotation&feature=fig|762376.5.peg.2218&#39; target=_blank>fig|762376.5.peg.2218</a>	yes
A and B	Isoquinoline 1-oxidoreductase alpha subunit (EC 1.3.99.16)	CBSS-314267.3.peg.390	Putative Isoquinoline 1-oxidoreductase subunit	Clustering-based subsystems	<a href=&#39;?page=Annotation&feature=fig|85698.109.peg.4000&#39; target=_blank>fig|85698.109.peg.4000</a>, <a href=&#39;?page=Annotation&feature=fig|85698.109.peg.5698&#39; target=_blank>fig|85698.109.peg.5698</a>	yes	<a href=&#39;?page=Annotation&feature=fig|762376.5.peg.4724&#39; target=_blank>fig|762376.5.peg.4724</a>	yes
A and B	Isoquinoline 1-oxidoreductase beta subunit (EC 1.3.99.16)	CBSS-314267.3.peg.390	Putative Isoquinoline 1-oxidoreductase subunit	Clustering-based subsystems	<a href=&#39;?page=Annotation&feature=fig|85698.109.peg.2115&#39; target=_blank>fig|85698.109.peg.2115</a>, <a href=&#39;?page=Annotation&feature=fig|85698.109.peg.2116&#39; target=_blank>fig|85698.109.peg.2116</a>, <a href=&#39;?page=Annotation&feature=fig|85698.109.peg.2117&#39; target=_blank>fig|85698.109.peg.2117</a>, <a href=&#39;?page=Annotation&feature=fig|85698.109.peg.2996&#39; target=_b…	yes	<a href=&#39;?page=Annotation&feature=fig|762376.5.peg.4725&#39; target=_blank>fig|762376.5.peg.4725</a>	yes
A and B	DNA-directed RNA polymerase specialized sigma subunit, sigma24-like	CBSS-316057.3.peg.1308	Putative asociate of RNA polymerase sigma-54 factor rpoN	Clustering-based subsystems	<a href=&#39;?page=Annotation&feature=fig|85698.109.peg.5277&#39; target=_blank>fig|85698.109.peg.5277</a>	yes	<a href=&#39;?page=Annotation&feature=fig|762376.5.peg.5956&#39; target=_blank>fig|762376.5.peg.5956</a>	yes
A and B	RNA polymerase sigma-54 factor RpoN	CBSS-316057.3.peg.1308	Putative asociate of RNA polymerase sigma-54 factor rpoN	Clustering-based subsystems	<a href=&#39;?page=Annotation&feature=fig|85698.109.peg.2083&#39; target=_blank>fig|85698.109.peg.2083</a>, <a href=&#39;?page=Annotation&feature=fig|85698.109.peg.4141&#39; target=_blank>fig|85698.109.peg.4141</a>	yes	<a href=&#39;?page=Annotation&feature=fig|762376.5.peg.139&#39; target=_blank>fig|762376.5.peg.139</a>, <a href=&#39;?page=Annotation&feature=fig|762376.5.peg.3284&#39; target=_blank>fig|762376.5.peg.3284</a>	yes
A and B	RNA polymerase sigma-70 factor	CBSS-316057.3.peg.1308	Putative asociate of RNA polymerase sigma-54 factor rpoN	Clustering-based subsystems	<a href=&#39;?page=Annotation&feature=fig|85698.109.peg.5612&#39; target=_blank>fig|85698.109.peg.5612</a>	yes	<a href=&#39;?page=Annotation&feature=fig|762376.5.peg.4246&#39; target=_blank>fig|762376.5.peg.4246</a>	yes
A and B	RNA polymerase sigma-70 factor, ECF subfamily	CBSS-316057.3.peg.1308	Putative asociate of RNA polymerase sigma-54 factor rpoN	Clustering-based subsystems	<a href=&#39;?page=Annotation&feature=fig|85698.109.peg.1105&#39; target=_blank>fig|85698.109.peg.1105</a>, <a href=&#39;?page=Annotation&feature=fig|85698.109.peg.3235&#39; target=_blank>fig|85698.109.peg.3235</a>, <a href=&#39;?page=Annotation&feature=fig|85698.109.peg.3792&#39; target=_blank>fig|85698.109.peg.3792</a>, <a href=&#39;?page=Annotation&feature=fig|85698.109.peg.3793&#39; target=_b…	yes	<a href=&#39;?page=Annotation&feature=fig|762376.5.peg.101&#39; target=_blank>fig|762376.5.peg.101</a>, <a href=&#39;?page=Annotation&feature=fig|762376.5.peg.1352&#39; target=_blank>fig|762376.5.peg.1352</a>, <a href=&#39;?page=Annotation&feature=fig|762376.5.peg.2541&#39; target=_blank>fig|762376.5.peg.2541</a>, <a href=&#39;?page=Annotation&feature=fig|762376.5.peg.2545&#39; target=_blank>fig|…	yes
A and B	Transmembrane regulator protein PrtR	CBSS-316057.3.peg.1308	Putative asociate of RNA polymerase sigma-54 factor rpoN	Clustering-based subsystems	<a href=&#39;?page=Annotation&feature=fig|85698.109.peg.417&#39; target=_blank>fig|85698.109.peg.417</a>, <a href=&#39;?page=Annotation&feature=fig|85698.109.peg.1250&#39; target=_blank>fig|85698.109.peg.1250</a>	yes	<a href=&#39;?page=Annotation&feature=fig|762376.5.peg.5229&#39; target=_blank>fig|762376.5.peg.5229</a>	yes
A and B	macromolecule metabolism	CBSS-316057.3.peg.1308	Putative asociate of RNA polymerase sigma-54 factor rpoN	Clustering-based subsystems	<a href=&#39;?page=Annotation&feature=fig|85698.109.peg.3160&#39; target=_blank>fig|85698.109.peg.3160</a>, <a href=&#39;?page=Annotation&feature=fig|85698.109.peg.4051&#39; target=_blank>fig|85698.109.peg.4051</a>, <a href=&#39;?page=Annotation&feature=fig|85698.109.peg.4052&#39; target=_blank>fig|85698.109.peg.4052</a>	yes	<a href=&#39;?page=Annotation&feature=fig|762376.5.peg.1602&#39; target=_blank>fig|762376.5.peg.1602</a>, <a href=&#39;?page=Annotation&feature=fig|762376.5.peg.1751&#39; target=_blank>fig|762376.5.peg.1751</a>, <a href=&#39;?page=Annotation&feature=fig|762376.5.peg.2007&#39; target=_blank>fig|762376.5.peg.2007</a>	yes
A and B	macromolecule synthesis, modification	CBSS-316057.3.peg.1308	Putative asociate of RNA polymerase sigma-54 factor rpoN	Clustering-based subsystems	<a href=&#39;?page=Annotation&feature=fig|85698.109.peg.4051&#39; target=_blank>fig|85698.109.peg.4051</a>, <a href=&#39;?page=Annotation&feature=fig|85698.109.peg.4052&#39; target=_blank>fig|85698.109.peg.4052</a>	yes	<a href=&#39;?page=Annotation&feature=fig|762376.5.peg.2007&#39; target=_blank>fig|762376.5.peg.2007</a>	yes
A and B	putative RNA polymerase sigma factor	CBSS-316057.3.peg.1308	Putative asociate of RNA polymerase sigma-54 factor rpoN	Clustering-based subsystems	<a href=&#39;?page=Annotation&feature=fig|85698.109.peg.418&#39; target=_blank>fig|85698.109.peg.418</a>	yes	<a href=&#39;?page=Annotation&feature=fig|762376.5.peg.5228&#39; target=_blank>fig|762376.5.peg.5228</a>	yes
A and B	2-Keto-3-deoxy-D-manno-octulosonate-8-phosphate synthase (EC 2.5.1.55)	A Gammaproteobacteria Cluster Relating to Translation	Ribosome-related cluster	Clustering-based subsystems	<a href=&#39;?page=Annotation&feature=fig|85698.109.peg.1341&#39; target=_blank>fig|85698.109.peg.1341</a>, <a href=&#39;?page=Annotation&feature=fig|85698.109.peg.4229&#39; target=_blank>fig|85698.109.peg.4229</a>	yes	<a href=&#39;?page=Annotation&feature=fig|762376.5.peg.4009&#39; target=_blank>fig|762376.5.peg.4009</a>	yes
A and B	4-diphosphocytidyl-2-C-methyl-D-erythritol kinase (EC 2.7.1.148)	A Gammaproteobacteria Cluster Relating to Translation	Ribosome-related cluster	Clustering-based subsystems	<a href=&#39;?page=Annotation&feature=fig|85698.109.peg.3084&#39; target=_blank>fig|85698.109.peg.3084</a>	yes	<a href=&#39;?page=Annotation&feature=fig|762376.5.peg.5595&#39; target=_blank>fig|762376.5.peg.5595</a>	yes
A and B	Glutamyl-tRNA reductase (EC 1.2.1.70)	A Gammaproteobacteria Cluster Relating to Translation	Ribosome-related cluster	Clustering-based subsystems	<a href=&#39;?page=Annotation&feature=fig|85698.109.peg.4221&#39; target=_blank>fig|85698.109.peg.4221</a>	yes	<a href=&#39;?page=Annotation&feature=fig|762376.5.peg.5973&#39; target=_blank>fig|762376.5.peg.5973</a>	yes
A and B	Outer membrane lipoprotein LolB	A Gammaproteobacteria Cluster Relating to Translation	Ribosome-related cluster	Clustering-based subsystems	<a href=&#39;?page=Annotation&feature=fig|85698.109.peg.3085&#39; target=_blank>fig|85698.109.peg.3085</a>	yes	<a href=&#39;?page=Annotation&feature=fig|762376.5.peg.5596&#39; target=_blank>fig|762376.5.peg.5596</a>	yes
A and B	Peptide chain release factor 1	A Gammaproteobacteria Cluster Relating to Translation	Ribosome-related cluster	Clustering-based subsystems	<a href=&#39;?page=Annotation&feature=fig|85698.109.peg.4220&#39; target=_blank>fig|85698.109.peg.4220</a>	yes	<a href=&#39;?page=Annotation&feature=fig|762376.5.peg.5972&#39; target=_blank>fig|762376.5.peg.5972</a>	yes
A and B	Protein-N(5)-glutamine methyltransferase PrmC, methylates polypeptide chain release factors RF1 and RF2	A Gammaproteobacteria Cluster Relating to Translation	Ribosome-related cluster	Clustering-based subsystems	<a href=&#39;?page=Annotation&feature=fig|85698.109.peg.4219&#39; target=_blank>fig|85698.109.peg.4219</a>, <a href=&#39;?page=Annotation&feature=fig|85698.109.peg.4240&#39; target=_blank>fig|85698.109.peg.4240</a>, <a href=&#39;?page=Annotation&feature=fig|85698.109.peg.5303&#39; target=_blank>fig|85698.109.peg.5303</a>	yes	<a href=&#39;?page=Annotation&feature=fig|762376.5.peg.5194&#39; target=_blank>fig|762376.5.peg.5194</a>, <a href=&#39;?page=Annotation&feature=fig|762376.5.peg.5971&#39; target=_blank>fig|762376.5.peg.5971</a>	yes
A and B	Ribose-phosphate pyrophosphokinase (EC 2.7.6.1)	A Gammaproteobacteria Cluster Relating to Translation	Ribosome-related cluster	Clustering-based subsystems	<a href=&#39;?page=Annotation&feature=fig|85698.109.peg.2055&#39; target=_blank>fig|85698.109.peg.2055</a>, <a href=&#39;?page=Annotation&feature=fig|85698.109.peg.3082&#39; target=_blank>fig|85698.109.peg.3082</a>, <a href=&#39;?page=Annotation&feature=fig|85698.109.peg.3083&#39; target=_blank>fig|85698.109.peg.3083</a>	yes	<a href=&#39;?page=Annotation&feature=fig|762376.5.peg.5594&#39; target=_blank>fig|762376.5.peg.5594</a>	yes
A and B	Arylsulfatase (EC 3.1.6.1)	Sulfatases and sulfatase modifying factor 1	Sulfatases and sulfatase modifying factor 1 (and a hypothetical)	Clustering-based subsystems	<a href=&#39;?page=Annotation&feature=fig|85698.109.peg.638&#39; target=_blank>fig|85698.109.peg.638</a>	yes	<a href=&#39;?page=Annotation&feature=fig|762376.5.peg.1380&#39; target=_blank>fig|762376.5.peg.1380</a>, <a href=&#39;?page=Annotation&feature=fig|762376.5.peg.3071&#39; target=_blank>fig|762376.5.peg.3071</a>, <a href=&#39;?page=Annotation&feature=fig|762376.5.peg.3136&#39; target=_blank>fig|762376.5.peg.3136</a>, <a href=&#39;?page=Annotation&feature=fig|762376.5.peg.3236&#39; target=_blank>fi…	yes
A and B	Choline-sulfatase (EC 3.1.6.6)	Sulfatases and sulfatase modifying factor 1	Sulfatases and sulfatase modifying factor 1 (and a hypothetical)	Clustering-based subsystems	<a href=&#39;?page=Annotation&feature=fig|85698.109.peg.138&#39; target=_blank>fig|85698.109.peg.138</a>, <a href=&#39;?page=Annotation&feature=fig|85698.109.peg.2904&#39; target=_blank>fig|85698.109.peg.2904</a>, <a href=&#39;?page=Annotation&feature=fig|85698.109.peg.3111&#39; target=_blank>fig|85698.109.peg.3111</a>, <a href=&#39;?page=Annotation&feature=fig|85698.109.peg.3946&#39; target=_bla…	yes	<a href=&#39;?page=Annotation&feature=fig|762376.5.peg.1326&#39; target=_blank>fig|762376.5.peg.1326</a>, <a href=&#39;?page=Annotation&feature=fig|762376.5.peg.3300&#39; target=_blank>fig|762376.5.peg.3300</a>, <a href=&#39;?page=Annotation&feature=fig|762376.5.peg.3754&#39; target=_blank>fig|762376.5.peg.3754</a>, <a href=&#39;?page=Annotation&feature=fig|762376.5.peg.6054&#39; target=_blank>fi…	yes
A and B	FIG068086: hypothetical protein	Sulfatases and sulfatase modifying factor 1	Sulfatases and sulfatase modifying factor 1 (and a hypothetical)	Clustering-based subsystems	<a href=&#39;?page=Annotation&feature=fig|85698.109.peg.2903&#39; target=_blank>fig|85698.109.peg.2903</a>	yes	<a href=&#39;?page=Annotation&feature=fig|762376.5.peg.3237&#39; target=_blank>fig|762376.5.peg.3237</a>	yes
A and B	Sulfatase modifying factor 1 precursor (C-alpha-formyglycine- generating enzyme 1)	Sulfatases and sulfatase modifying factor 1	Sulfatases and sulfatase modifying factor 1 (and a hypothetical)	Clustering-based subsystems	<a href=&#39;?page=Annotation&feature=fig|85698.109.peg.17&#39; target=_blank>fig|85698.109.peg.17</a>	yes	<a href=&#39;?page=Annotation&feature=fig|762376.5.peg.3137&#39; target=_blank>fig|762376.5.peg.3137</a>, <a href=&#39;?page=Annotation&feature=fig|762376.5.peg.3244&#39; target=_blank>fig|762376.5.peg.3244</a>	yes
A and B	Cytoplasmic axial filament protein CafA and Ribonuclease G (EC 3.1.4.-)	CBSS-354.1.peg.2917	TldD cluster	Clustering-based subsystems	<a href=&#39;?page=Annotation&feature=fig|85698.109.peg.2767&#39; target=_blank>fig|85698.109.peg.2767</a>	yes	<a href=&#39;?page=Annotation&feature=fig|762376.5.peg.2088&#39; target=_blank>fig|762376.5.peg.2088</a>	yes
A and B	FIG005080: Possible exported protein	CBSS-354.1.peg.2917	TldD cluster	Clustering-based subsystems	<a href=&#39;?page=Annotation&feature=fig|85698.109.peg.3280&#39; target=_blank>fig|85698.109.peg.3280</a>, <a href=&#39;?page=Annotation&feature=fig|85698.109.peg.3281&#39; target=_blank>fig|85698.109.peg.3281</a>	yes	<a href=&#39;?page=Annotation&feature=fig|762376.5.peg.2120&#39; target=_blank>fig|762376.5.peg.2120</a>	yes
A and B	Rod shape-determining protein MreC	CBSS-354.1.peg.2917	TldD cluster	Clustering-based subsystems	<a href=&#39;?page=Annotation&feature=fig|85698.109.peg.5030&#39; target=_blank>fig|85698.109.peg.5030</a>	yes	<a href=&#39;?page=Annotation&feature=fig|762376.5.peg.6177&#39; target=_blank>fig|762376.5.peg.6177</a>	yes
A and B	Rod shape-determining protein MreD	CBSS-354.1.peg.2917	TldD cluster	Clustering-based subsystems	<a href=&#39;?page=Annotation&feature=fig|85698.109.peg.4248&#39; target=_blank>fig|85698.109.peg.4248</a>	yes	<a href=&#39;?page=Annotation&feature=fig|762376.5.peg.6176&#39; target=_blank>fig|762376.5.peg.6176</a>	yes
A and B	Septum formation protein Maf	CBSS-354.1.peg.2917	TldD cluster	Clustering-based subsystems	<a href=&#39;?page=Annotation&feature=fig|85698.109.peg.6036&#39; target=_blank>fig|85698.109.peg.6036</a>	yes	<a href=&#39;?page=Annotation&feature=fig|762376.5.peg.2092&#39; target=_blank>fig|762376.5.peg.2092</a>	yes
A and B	TldD protein, part of TldE/TldD proteolytic complex	CBSS-354.1.peg.2917	TldD cluster	Clustering-based subsystems	<a href=&#39;?page=Annotation&feature=fig|85698.109.peg.1643&#39; target=_blank>fig|85698.109.peg.1643</a>	yes	<a href=&#39;?page=Annotation&feature=fig|762376.5.peg.1906&#39; target=_blank>fig|762376.5.peg.1906</a>	yes
B	Transcription accessory protein (S1 RNA-binding domain)	CBSS-243265.1.peg.198	Translation	Clustering-based subsystems	<input type=&#39;button&#39; value=&#39;find&#39; onclick=&#39;window.open("?page=SearchGene&fr=Transcription accessory protein (S1 RNA-binding domain)&organism=85698.109&subsystem=CBSS-243265.1.peg.198&template_gene=fig|762376.5.peg.1654");&#39;>	no	<a href=&#39;?page=Annotation&feature=fig|762376.5.peg.1654&#39; target=_blank>fig|762376.5.peg.1654</a>	yes
A and B	TRAP-type C4-dicarboxylate transport system, large permease component	CBSS-49338.1.peg.459	Tricarboxylate transporter	Clustering-based subsystems	<a href=&#39;?page=Annotation&feature=fig|85698.109.peg.2168&#39; target=_blank>fig|85698.109.peg.2168</a>, <a href=&#39;?page=Annotation&feature=fig|85698.109.peg.2770&#39; target=_blank>fig|85698.109.peg.2770</a>, <a href=&#39;?page=Annotation&feature=fig|85698.109.peg.2785&#39; target=_blank>fig|85698.109.peg.2785</a>, <a href=&#39;?page=Annotation&feature=fig|85698.109.peg.3571&#39; target=_b…	yes	<a href=&#39;?page=Annotation&feature=fig|762376.5.peg.2027&#39; target=_blank>fig|762376.5.peg.2027</a>, <a href=&#39;?page=Annotation&feature=fig|762376.5.peg.2241&#39; target=_blank>fig|762376.5.peg.2241</a>, <a href=&#39;?page=Annotation&feature=fig|762376.5.peg.3113&#39; target=_blank>fig|762376.5.peg.3113</a>, <a href=&#39;?page=Annotation&feature=fig|762376.5.peg.3646&#39; target=_blank>fi…	yes
A and B	TRAP-type C4-dicarboxylate transport system, periplasmic component	CBSS-49338.1.peg.459	Tricarboxylate transporter	Clustering-based subsystems	<a href=&#39;?page=Annotation&feature=fig|85698.109.peg.1906&#39; target=_blank>fig|85698.109.peg.1906</a>, <a href=&#39;?page=Annotation&feature=fig|85698.109.peg.2769&#39; target=_blank>fig|85698.109.peg.2769</a>, <a href=&#39;?page=Annotation&feature=fig|85698.109.peg.3307&#39; target=_blank>fig|85698.109.peg.3307</a>, <a href=&#39;?page=Annotation&feature=fig|85698.109.peg.3831&#39; target=_b…	yes	<a href=&#39;?page=Annotation&feature=fig|762376.5.peg.2028&#39; target=_blank>fig|762376.5.peg.2028</a>, <a href=&#39;?page=Annotation&feature=fig|762376.5.peg.3115&#39; target=_blank>fig|762376.5.peg.3115</a>, <a href=&#39;?page=Annotation&feature=fig|762376.5.peg.3648&#39; target=_blank>fig|762376.5.peg.3648</a>, <a href=&#39;?page=Annotation&feature=fig|762376.5.peg.3863&#39; target=_blank>fi…	yes
A and B	TRAP-type uncharacterized transport system, fused permease component	CBSS-49338.1.peg.459	Tricarboxylate transporter	Clustering-based subsystems	<a href=&#39;?page=Annotation&feature=fig|85698.109.peg.2035&#39; target=_blank>fig|85698.109.peg.2035</a>, <a href=&#39;?page=Annotation&feature=fig|85698.109.peg.2235&#39; target=_blank>fig|85698.109.peg.2235</a>	yes	<a href=&#39;?page=Annotation&feature=fig|762376.5.peg.2128&#39; target=_blank>fig|762376.5.peg.2128</a>, <a href=&#39;?page=Annotation&feature=fig|762376.5.peg.70&#39; target=_blank>fig|762376.5.peg.70</a>	yes
A and B	Tricarboxylate transport membrane protein TctA	CBSS-49338.1.peg.459	Tricarboxylate transporter	Clustering-based subsystems	<a href=&#39;?page=Annotation&feature=fig|85698.109.peg.1326&#39; target=_blank>fig|85698.109.peg.1326</a>, <a href=&#39;?page=Annotation&feature=fig|85698.109.peg.4473&#39; target=_blank>fig|85698.109.peg.4473</a>, <a href=&#39;?page=Annotation&feature=fig|85698.109.peg.5412&#39; target=_blank>fig|85698.109.peg.5412</a>, <a href=&#39;?page=Annotation&feature=fig|85698.109.peg.5445&#39; target=_b…	yes	<a href=&#39;?page=Annotation&feature=fig|762376.5.peg.3224&#39; target=_blank>fig|762376.5.peg.3224</a>, <a href=&#39;?page=Annotation&feature=fig|762376.5.peg.4691&#39; target=_blank>fig|762376.5.peg.4691</a>, <a href=&#39;?page=Annotation&feature=fig|762376.5.peg.6509&#39; target=_blank>fig|762376.5.peg.6509</a>, <a href=&#39;?page=Annotation&feature=fig|762376.5.peg.757&#39; target=_blank>fig…	yes
A and B	MoxR-like ATPase in aerotolerance operon	Aerotolerance operon in Bacteroides and potentially orthologous operons in other organisms	no subcategory	Clustering-based subsystems	<a href=&#39;?page=Annotation&feature=fig|85698.109.peg.18&#39; target=_blank>fig|85698.109.peg.18</a>	yes	<a href=&#39;?page=Annotation&feature=fig|762376.5.peg.3243&#39; target=_blank>fig|762376.5.peg.3243</a>	yes
A and B	hypothetical protein PA3071	Aerotolerance operon in Bacteroides and potentially orthologous operons in other organisms	no subcategory	Clustering-based subsystems	<a href=&#39;?page=Annotation&feature=fig|85698.109.peg.1359&#39; target=_blank>fig|85698.109.peg.1359</a>	yes	<a href=&#39;?page=Annotation&feature=fig|762376.5.peg.3242&#39; target=_blank>fig|762376.5.peg.3242</a>	yes
A and B	Cell division protein FtsA	Bacterial Cell Division	no subcategory	Clustering-based subsystems	<a href=&#39;?page=Annotation&feature=fig|85698.109.peg.5662&#39; target=_blank>fig|85698.109.peg.5662</a>	yes	<a href=&#39;?page=Annotation&feature=fig|762376.5.peg.791&#39; target=_blank>fig|762376.5.peg.791</a>	yes
A and B	Cell division protein FtsH (EC 3.4.24.-)	Bacterial Cell Division	no subcategory	Clustering-based subsystems	<a href=&#39;?page=Annotation&feature=fig|85698.109.peg.5049&#39; target=_blank>fig|85698.109.peg.5049</a>	yes	<a href=&#39;?page=Annotation&feature=fig|762376.5.peg.4982&#39; target=_blank>fig|762376.5.peg.4982</a>	yes
A and B	Cell division protein FtsJ	Bacterial Cell Division	no subcategory	Clustering-based subsystems	<a href=&#39;?page=Annotation&feature=fig|85698.109.peg.5048&#39; target=_blank>fig|85698.109.peg.5048</a>	yes	<a href=&#39;?page=Annotation&feature=fig|762376.5.peg.4983&#39; target=_blank>fig|762376.5.peg.4983</a>	yes
A and B	Cell division protein FtsK	Bacterial Cell Division	no subcategory	Clustering-based subsystems	<a href=&#39;?page=Annotation&feature=fig|85698.109.peg.3514&#39; target=_blank>fig|85698.109.peg.3514</a>	yes	<a href=&#39;?page=Annotation&feature=fig|762376.5.peg.1201&#39; target=_blank>fig|762376.5.peg.1201</a>	yes
A and B	Cell division protein FtsQ	Bacterial Cell Division	no subcategory	Clustering-based subsystems	<a href=&#39;?page=Annotation&feature=fig|85698.109.peg.5663&#39; target=_blank>fig|85698.109.peg.5663</a>	yes	<a href=&#39;?page=Annotation&feature=fig|762376.5.peg.790&#39; target=_blank>fig|762376.5.peg.790</a>	yes
A and B	Cell division protein FtsW	Bacterial Cell Division	no subcategory	Clustering-based subsystems	<a href=&#39;?page=Annotation&feature=fig|85698.109.peg.5208&#39; target=_blank>fig|85698.109.peg.5208</a>	yes	<a href=&#39;?page=Annotation&feature=fig|762376.5.peg.786&#39; target=_blank>fig|762376.5.peg.786</a>	yes
A and B	Cell division protein FtsZ (EC 3.4.24.-)	Bacterial Cell Division	no subcategory	Clustering-based subsystems	<a href=&#39;?page=Annotation&feature=fig|85698.109.peg.5660&#39; target=_blank>fig|85698.109.peg.5660</a>	yes	<a href=&#39;?page=Annotation&feature=fig|762376.5.peg.792&#39; target=_blank>fig|762376.5.peg.792</a>	yes
A and B	Cell division protein MraZ	Bacterial Cell Division	no subcategory	Clustering-based subsystems	<a href=&#39;?page=Annotation&feature=fig|85698.109.peg.2948&#39; target=_blank>fig|85698.109.peg.2948</a>	yes	<a href=&#39;?page=Annotation&feature=fig|762376.5.peg.779&#39; target=_blank>fig|762376.5.peg.779</a>	yes
A and B	Cell division topological specificity factor MinE	Bacterial Cell Division	no subcategory	Clustering-based subsystems	<a href=&#39;?page=Annotation&feature=fig|85698.109.peg.2283&#39; target=_blank>fig|85698.109.peg.2283</a>	yes	<a href=&#39;?page=Annotation&feature=fig|762376.5.peg.977&#39; target=_blank>fig|762376.5.peg.977</a>	yes
A and B	Cell division transporter, ATP-binding protein FtsE (TC 3.A.5.1.1)	Bacterial Cell Division	no subcategory	Clustering-based subsystems	<a href=&#39;?page=Annotation&feature=fig|85698.109.peg.33&#39; target=_blank>fig|85698.109.peg.33</a>, <a href=&#39;?page=Annotation&feature=fig|85698.109.peg.3215&#39; target=_blank>fig|85698.109.peg.3215</a>	yes	<a href=&#39;?page=Annotation&feature=fig|762376.5.peg.2868&#39; target=_blank>fig|762376.5.peg.2868</a>, <a href=&#39;?page=Annotation&feature=fig|762376.5.peg.5270&#39; target=_blank>fig|762376.5.peg.5270</a>, <a href=&#39;?page=Annotation&feature=fig|762376.5.peg.5928&#39; target=_blank>fig|762376.5.peg.5928</a>	yes
A and B	Cell division trigger factor (EC 5.2.1.8)	Bacterial Cell Division	no subcategory	Clustering-based subsystems	<a href=&#39;?page=Annotation&feature=fig|85698.109.peg.4216&#39; target=_blank>fig|85698.109.peg.4216</a>	yes	<a href=&#39;?page=Annotation&feature=fig|762376.5.peg.3987&#39; target=_blank>fig|762376.5.peg.3987</a>	yes
A and B	Chromosome (plasmid) partitioning protein ParA	Bacterial Cell Division	no subcategory	Clustering-based subsystems	<a href=&#39;?page=Annotation&feature=fig|85698.109.peg.526&#39; target=_blank>fig|85698.109.peg.526</a>, <a href=&#39;?page=Annotation&feature=fig|85698.109.peg.1975&#39; target=_blank>fig|85698.109.peg.1975</a>, <a href=&#39;?page=Annotation&feature=fig|85698.109.peg.2681&#39; target=_blank>fig|85698.109.peg.2681</a>, <a href=&#39;?page=Annotation&feature=fig|85698.109.peg.3694&#39; target=_bla…	yes	<a href=&#39;?page=Annotation&feature=fig|762376.5.peg.6503&#39; target=_blank>fig|762376.5.peg.6503</a>, <a href=&#39;?page=Annotation&feature=fig|762376.5.peg.6615&#39; target=_blank>fig|762376.5.peg.6615</a>	yes
A and B	Cytoplasmic axial filament protein CafA and Ribonuclease G (EC 3.1.4.-)	Bacterial Cell Division	no subcategory	Clustering-based subsystems	<a href=&#39;?page=Annotation&feature=fig|85698.109.peg.2767&#39; target=_blank>fig|85698.109.peg.2767</a>	yes	<a href=&#39;?page=Annotation&feature=fig|762376.5.peg.2088&#39; target=_blank>fig|762376.5.peg.2088</a>	yes
A and B	GTP-binding protein Era	Bacterial Cell Division	no subcategory	Clustering-based subsystems	<a href=&#39;?page=Annotation&feature=fig|85698.109.peg.1154&#39; target=_blank>fig|85698.109.peg.1154</a>, <a href=&#39;?page=Annotation&feature=fig|85698.109.peg.5687&#39; target=_blank>fig|85698.109.peg.5687</a>	yes	<a href=&#39;?page=Annotation&feature=fig|762376.5.peg.1556&#39; target=_blank>fig|762376.5.peg.1556</a>	yes
A and B	Rod shape-determining protein MreB	Bacterial Cell Division	no subcategory	Clustering-based subsystems	<a href=&#39;?page=Annotation&feature=fig|85698.109.peg.5029&#39; target=_blank>fig|85698.109.peg.5029</a>	yes	<a href=&#39;?page=Annotation&feature=fig|762376.5.peg.6178&#39; target=_blank>fig|762376.5.peg.6178</a>	yes
A and B	Rod shape-determining protein MreC	Bacterial Cell Division	no subcategory	Clustering-based subsystems	<a href=&#39;?page=Annotation&feature=fig|85698.109.peg.5030&#39; target=_blank>fig|85698.109.peg.5030</a>	yes	<a href=&#39;?page=Annotation&feature=fig|762376.5.peg.6177&#39; target=_blank>fig|762376.5.peg.6177</a>	yes
A and B	Rod shape-determining protein MreD	Bacterial Cell Division	no subcategory	Clustering-based subsystems	<a href=&#39;?page=Annotation&feature=fig|85698.109.peg.4248&#39; target=_blank>fig|85698.109.peg.4248</a>	yes	<a href=&#39;?page=Annotation&feature=fig|762376.5.peg.6176&#39; target=_blank>fig|762376.5.peg.6176</a>	yes
A and B	Septum formation protein Maf	Bacterial Cell Division	no subcategory	Clustering-based subsystems	<a href=&#39;?page=Annotation&feature=fig|85698.109.peg.6036&#39; target=_blank>fig|85698.109.peg.6036</a>	yes	<a href=&#39;?page=Annotation&feature=fig|762376.5.peg.2092&#39; target=_blank>fig|762376.5.peg.2092</a>	yes
A and B	Septum site-determining protein MinC	Bacterial Cell Division	no subcategory	Clustering-based subsystems	<a href=&#39;?page=Annotation&feature=fig|85698.109.peg.2285&#39; target=_blank>fig|85698.109.peg.2285</a>	yes	<a href=&#39;?page=Annotation&feature=fig|762376.5.peg.979&#39; target=_blank>fig|762376.5.peg.979</a>	yes
A and B	Septum site-determining protein MinD	Bacterial Cell Division	no subcategory	Clustering-based subsystems	<a href=&#39;?page=Annotation&feature=fig|85698.109.peg.2284&#39; target=_blank>fig|85698.109.peg.2284</a>	yes	<a href=&#39;?page=Annotation&feature=fig|762376.5.peg.978&#39; target=_blank>fig|762376.5.peg.978</a>	yes
A and B	Signal recognition particle receptor protein FtsY (=alpha subunit) (TC 3.A.5.1.1)	Bacterial Cell Division	no subcategory	Clustering-based subsystems	<a href=&#39;?page=Annotation&feature=fig|85698.109.peg.158&#39; target=_blank>fig|85698.109.peg.158</a>	yes	<a href=&#39;?page=Annotation&feature=fig|762376.5.peg.5578&#39; target=_blank>fig|762376.5.peg.5578</a>	yes
A and B	rRNA small subunit methyltransferase H	Bacterial Cell Division	no subcategory	Clustering-based subsystems	<a href=&#39;?page=Annotation&feature=fig|85698.109.peg.2947&#39; target=_blank>fig|85698.109.peg.2947</a>	yes	<a href=&#39;?page=Annotation&feature=fig|762376.5.peg.780&#39; target=_blank>fig|762376.5.peg.780</a>	yes
A and B	Cell division protein FtsK	Bacterial RNA-metabolizing Zn-dependent hydrolases	no subcategory	Clustering-based subsystems	<a href=&#39;?page=Annotation&feature=fig|85698.109.peg.3514&#39; target=_blank>fig|85698.109.peg.3514</a>	yes	<a href=&#39;?page=Annotation&feature=fig|762376.5.peg.1201&#39; target=_blank>fig|762376.5.peg.1201</a>	yes
A and B	Cytochrome d ubiquinol oxidase subunit II (EC 1.10.3.-)	Bacterial RNA-metabolizing Zn-dependent hydrolases	no subcategory	Clustering-based subsystems	<a href=&#39;?page=Annotation&feature=fig|85698.109.peg.2988&#39; target=_blank>fig|85698.109.peg.2988</a>, <a href=&#39;?page=Annotation&feature=fig|85698.109.peg.3526&#39; target=_blank>fig|85698.109.peg.3526</a>	yes	<a href=&#39;?page=Annotation&feature=fig|762376.5.peg.6145&#39; target=_blank>fig|762376.5.peg.6145</a>, <a href=&#39;?page=Annotation&feature=fig|762376.5.peg.983&#39; target=_blank>fig|762376.5.peg.983</a>	yes
A and B	Ferric uptake regulation protein FUR	Bacterial RNA-metabolizing Zn-dependent hydrolases	no subcategory	Clustering-based subsystems	<a href=&#39;?page=Annotation&feature=fig|85698.109.peg.5263&#39; target=_blank>fig|85698.109.peg.5263</a>, <a href=&#39;?page=Annotation&feature=fig|85698.109.peg.5728&#39; target=_blank>fig|85698.109.peg.5728</a>	yes	<a href=&#39;?page=Annotation&feature=fig|762376.5.peg.1159&#39; target=_blank>fig|762376.5.peg.1159</a>, <a href=&#39;?page=Annotation&feature=fig|762376.5.peg.836&#39; target=_blank>fig|762376.5.peg.836</a>	yes
A and B	Metallo-beta-lactamase family protein, RNA-specific	Bacterial RNA-metabolizing Zn-dependent hydrolases	no subcategory	Clustering-based subsystems	<a href=&#39;?page=Annotation&feature=fig|85698.109.peg.5513&#39; target=_blank>fig|85698.109.peg.5513</a>	yes	<a href=&#39;?page=Annotation&feature=fig|762376.5.peg.5458&#39; target=_blank>fig|762376.5.peg.5458</a>	yes
A and B	Peptide deformylase (EC 3.5.1.88)	Bacterial RNA-metabolizing Zn-dependent hydrolases	no subcategory	Clustering-based subsystems	<a href=&#39;?page=Annotation&feature=fig|85698.109.peg.1901&#39; target=_blank>fig|85698.109.peg.1901</a>, <a href=&#39;?page=Annotation&feature=fig|85698.109.peg.4976&#39; target=_blank>fig|85698.109.peg.4976</a>	yes	<a href=&#39;?page=Annotation&feature=fig|762376.5.peg.6125&#39; target=_blank>fig|762376.5.peg.6125</a>, <a href=&#39;?page=Annotation&feature=fig|762376.5.peg.874&#39; target=_blank>fig|762376.5.peg.874</a>	yes
A and B	Polyribonucleotide nucleotidyltransferase (EC 2.7.7.8)	Bacterial RNA-metabolizing Zn-dependent hydrolases	no subcategory	Clustering-based subsystems	<a href=&#39;?page=Annotation&feature=fig|85698.109.peg.2985&#39; target=_blank>fig|85698.109.peg.2985</a>, <a href=&#39;?page=Annotation&feature=fig|85698.109.peg.3836&#39; target=_blank>fig|85698.109.peg.3836</a>	yes	<a href=&#39;?page=Annotation&feature=fig|762376.5.peg.1241&#39; target=_blank>fig|762376.5.peg.1241</a>	yes
A and B	Ribosomal-protein-S18p-alanine acetyltransferase (EC 2.3.1.-)	Bacterial RNA-metabolizing Zn-dependent hydrolases	no subcategory	Clustering-based subsystems	<a href=&#39;?page=Annotation&feature=fig|85698.109.peg.1494&#39; target=_blank>fig|85698.109.peg.1494</a>, <a href=&#39;?page=Annotation&feature=fig|85698.109.peg.5719&#39; target=_blank>fig|85698.109.peg.5719</a>	yes	<a href=&#39;?page=Annotation&feature=fig|762376.5.peg.1480&#39; target=_blank>fig|762376.5.peg.1480</a>	yes
A and B	Trk system potassium uptake protein TrkA	Bacterial RNA-metabolizing Zn-dependent hydrolases	no subcategory	Clustering-based subsystems	<a href=&#39;?page=Annotation&feature=fig|85698.109.peg.1187&#39; target=_blank>fig|85698.109.peg.1187</a>	yes	<a href=&#39;?page=Annotation&feature=fig|762376.5.peg.6093&#39; target=_blank>fig|762376.5.peg.6093</a>	yes
A and B	TsaB protein, required for threonylcarbamoyladenosine (t(6)A) formation in tRNA	Bacterial RNA-metabolizing Zn-dependent hydrolases	no subcategory	Clustering-based subsystems	<a href=&#39;?page=Annotation&feature=fig|85698.109.peg.1494&#39; target=_blank>fig|85698.109.peg.1494</a>, <a href=&#39;?page=Annotation&feature=fig|85698.109.peg.5719&#39; target=_blank>fig|85698.109.peg.5719</a>	yes	<a href=&#39;?page=Annotation&feature=fig|762376.5.peg.1480&#39; target=_blank>fig|762376.5.peg.1480</a>	yes
A and B	TsaD/Kae1/Qri7 protein, required for threonylcarbamoyladenosine t(6)A37 formation in tRNA	Bacterial RNA-metabolizing Zn-dependent hydrolases	no subcategory	Clustering-based subsystems	<a href=&#39;?page=Annotation&feature=fig|85698.109.peg.112&#39; target=_blank>fig|85698.109.peg.112</a>	yes	<a href=&#39;?page=Annotation&feature=fig|762376.5.peg.3440&#39; target=_blank>fig|762376.5.peg.3440</a>	yes
A and B	Ribosome-binding factor A	CBSS-138119.3.peg.2719	no subcategory	Clustering-based subsystems	<a href=&#39;?page=Annotation&feature=fig|85698.109.peg.3765&#39; target=_blank>fig|85698.109.peg.3765</a>	yes	<a href=&#39;?page=Annotation&feature=fig|762376.5.peg.1787&#39; target=_blank>fig|762376.5.peg.1787</a>	yes
A and B	Translation initiation factor 2	CBSS-138119.3.peg.2719	no subcategory	Clustering-based subsystems	<a href=&#39;?page=Annotation&feature=fig|85698.109.peg.3764&#39; target=_blank>fig|85698.109.peg.3764</a>	yes	<a href=&#39;?page=Annotation&feature=fig|762376.5.peg.1786&#39; target=_blank>fig|762376.5.peg.1786</a>	yes
A and B	tRNA pseudouridine synthase B (EC 4.2.1.70)	CBSS-138119.3.peg.2719	no subcategory	Clustering-based subsystems	<a href=&#39;?page=Annotation&feature=fig|85698.109.peg.3766&#39; target=_blank>fig|85698.109.peg.3766</a>	yes	<a href=&#39;?page=Annotation&feature=fig|762376.5.peg.1788&#39; target=_blank>fig|762376.5.peg.1788</a>	yes
A and B	GTP-binding protein Obg	CBSS-176279.3.peg.868	no subcategory	Clustering-based subsystems	<a href=&#39;?page=Annotation&feature=fig|85698.109.peg.3971&#39; target=_blank>fig|85698.109.peg.3971</a>	yes	<a href=&#39;?page=Annotation&feature=fig|762376.5.peg.6066&#39; target=_blank>fig|762376.5.peg.6066</a>	yes
A and B	LSU ribosomal protein L21p	CBSS-176279.3.peg.868	no subcategory	Clustering-based subsystems	<a href=&#39;?page=Annotation&feature=fig|85698.109.peg.3973&#39; target=_blank>fig|85698.109.peg.3973</a>	yes	<a href=&#39;?page=Annotation&feature=fig|762376.5.peg.6064&#39; target=_blank>fig|762376.5.peg.6064</a>	yes
A and B	LSU ribosomal protein L27p	CBSS-176279.3.peg.868	no subcategory	Clustering-based subsystems	<a href=&#39;?page=Annotation&feature=fig|85698.109.peg.3972&#39; target=_blank>fig|85698.109.peg.3972</a>	yes	<a href=&#39;?page=Annotation&feature=fig|762376.5.peg.6065&#39; target=_blank>fig|762376.5.peg.6065</a>	yes
A and B	Methionine aminopeptidase (EC 3.4.11.18)	CBSS-312309.3.peg.1965	no subcategory	Clustering-based subsystems	<a href=&#39;?page=Annotation&feature=fig|85698.109.peg.422&#39; target=_blank>fig|85698.109.peg.422</a>, <a href=&#39;?page=Annotation&feature=fig|85698.109.peg.571&#39; target=_blank>fig|85698.109.peg.571</a>	yes	<a href=&#39;?page=Annotation&feature=fig|762376.5.peg.2811&#39; target=_blank>fig|762376.5.peg.2811</a>, <a href=&#39;?page=Annotation&feature=fig|762376.5.peg.3666&#39; target=_blank>fig|762376.5.peg.3666</a>	yes
A and B	SSU ribosomal protein S2p (SAe)	CBSS-312309.3.peg.1965	no subcategory	Clustering-based subsystems	<a href=&#39;?page=Annotation&feature=fig|85698.109.peg.423&#39; target=_blank>fig|85698.109.peg.423</a>	yes	<a href=&#39;?page=Annotation&feature=fig|762376.5.peg.2812&#39; target=_blank>fig|762376.5.peg.2812</a>	yes
A and B	Translation elongation factor Ts	CBSS-312309.3.peg.1965	no subcategory	Clustering-based subsystems	<a href=&#39;?page=Annotation&feature=fig|85698.109.peg.424&#39; target=_blank>fig|85698.109.peg.424</a>	yes	<a href=&#39;?page=Annotation&feature=fig|762376.5.peg.2813&#39; target=_blank>fig|762376.5.peg.2813</a>	yes
A and B	Uridine monophosphate kinase (EC 2.7.4.22)	CBSS-312309.3.peg.1965	no subcategory	Clustering-based subsystems	<a href=&#39;?page=Annotation&feature=fig|85698.109.peg.425&#39; target=_blank>fig|85698.109.peg.425</a>	yes	<a href=&#39;?page=Annotation&feature=fig|762376.5.peg.2814&#39; target=_blank>fig|762376.5.peg.2814</a>	yes
A and B	[Protein-PII] uridylyltransferase (EC 2.7.7.59)	CBSS-312309.3.peg.1965	no subcategory	Clustering-based subsystems	<a href=&#39;?page=Annotation&feature=fig|85698.109.peg.4344&#39; target=_blank>fig|85698.109.peg.4344</a>, <a href=&#39;?page=Annotation&feature=fig|85698.109.peg.4345&#39; target=_blank>fig|85698.109.peg.4345</a>, <a href=&#39;?page=Annotation&feature=fig|85698.109.peg.4346&#39; target=_blank>fig|85698.109.peg.4346</a>	yes	<a href=&#39;?page=Annotation&feature=fig|762376.5.peg.2810&#39; target=_blank>fig|762376.5.peg.2810</a>	yes
A and B	Cytochrome c oxidase polypeptide II (EC 1.9.3.1)	CBSS-316057.3.peg.563	no subcategory	Clustering-based subsystems	<a href=&#39;?page=Annotation&feature=fig|85698.109.peg.4450&#39; target=_blank>fig|85698.109.peg.4450</a>	yes	<a href=&#39;?page=Annotation&feature=fig|762376.5.peg.213&#39; target=_blank>fig|762376.5.peg.213</a>	yes
A and B	Cytochrome c oxidase polypeptide III (EC 1.9.3.1)	CBSS-316057.3.peg.563	no subcategory	Clustering-based subsystems	<a href=&#39;?page=Annotation&feature=fig|85698.109.peg.1186&#39; target=_blank>fig|85698.109.peg.1186</a>, <a href=&#39;?page=Annotation&feature=fig|85698.109.peg.1470&#39; target=_blank>fig|85698.109.peg.1470</a>	yes	<a href=&#39;?page=Annotation&feature=fig|762376.5.peg.217&#39; target=_blank>fig|762376.5.peg.217</a>	yes
A and B	Cytochrome oxidase biogenesis protein Surf1, facilitates heme A insertion	CBSS-316057.3.peg.563	no subcategory	Clustering-based subsystems	<a href=&#39;?page=Annotation&feature=fig|85698.109.peg.2252&#39; target=_blank>fig|85698.109.peg.2252</a>, <a href=&#39;?page=Annotation&feature=fig|85698.109.peg.4866&#39; target=_blank>fig|85698.109.peg.4866</a>	yes	<a href=&#39;?page=Annotation&feature=fig|762376.5.peg.219&#39; target=_blank>fig|762376.5.peg.219</a>, <a href=&#39;?page=Annotation&feature=fig|762376.5.peg.5366&#39; target=_blank>fig|762376.5.peg.5366</a>	yes
A and B	Heme O synthase, protoheme IX farnesyltransferase (EC 2.5.1.-) COX10-CtaB	CBSS-316057.3.peg.563	no subcategory	Clustering-based subsystems	<a href=&#39;?page=Annotation&feature=fig|85698.109.peg.219&#39; target=_blank>fig|85698.109.peg.219</a>	yes	<a href=&#39;?page=Annotation&feature=fig|762376.5.peg.222&#39; target=_blank>fig|762376.5.peg.222</a>	yes
A and B	TldD protein, part of TldE/TldD proteolytic complex	CBSS-316057.3.peg.563	no subcategory	Clustering-based subsystems	<a href=&#39;?page=Annotation&feature=fig|85698.109.peg.1643&#39; target=_blank>fig|85698.109.peg.1643</a>	yes	<a href=&#39;?page=Annotation&feature=fig|762376.5.peg.1906&#39; target=_blank>fig|762376.5.peg.1906</a>	yes
A and B	Alpha-2-macroglobulin	CBSS-316273.3.peg.227	no subcategory	Clustering-based subsystems	<a href=&#39;?page=Annotation&feature=fig|85698.109.peg.877&#39; target=_blank>fig|85698.109.peg.877</a>, <a href=&#39;?page=Annotation&feature=fig|85698.109.peg.2383&#39; target=_blank>fig|85698.109.peg.2383</a>	yes	<a href=&#39;?page=Annotation&feature=fig|762376.5.peg.4138&#39; target=_blank>fig|762376.5.peg.4138</a>	yes
A and B	Penicillin-insensitive transglycosylase (EC 2.4.2.-) & transpeptidase PBP-1C	CBSS-316273.3.peg.227	no subcategory	Clustering-based subsystems	<a href=&#39;?page=Annotation&feature=fig|85698.109.peg.2920&#39; target=_blank>fig|85698.109.peg.2920</a>	yes	<a href=&#39;?page=Annotation&feature=fig|762376.5.peg.4137&#39; target=_blank>fig|762376.5.peg.4137</a>	yes
A and B	Thiosulfate sulfurtransferase, rhodanese (EC 2.8.1.1)	CBSS-316273.3.peg.227	no subcategory	Clustering-based subsystems	<a href=&#39;?page=Annotation&feature=fig|85698.109.peg.579&#39; target=_blank>fig|85698.109.peg.579</a>	yes	<a href=&#39;?page=Annotation&feature=fig|762376.5.peg.1808&#39; target=_blank>fig|762376.5.peg.1808</a>	yes
A and B	Magnesium and cobalt efflux protein CorC	CBSS-56780.10.peg.1536	no subcategory	Clustering-based subsystems	<a href=&#39;?page=Annotation&feature=fig|85698.109.peg.5810&#39; target=_blank>fig|85698.109.peg.5810</a>	yes	<a href=&#39;?page=Annotation&feature=fig|762376.5.peg.5168&#39; target=_blank>fig|762376.5.peg.5168</a>	yes
A and B	Metal-dependent hydrolase YbeY, involved in rRNA and/or ribosome maturation and assembly	CBSS-56780.10.peg.1536	no subcategory	Clustering-based subsystems	<a href=&#39;?page=Annotation&feature=fig|85698.109.peg.714&#39; target=_blank>fig|85698.109.peg.714</a>	yes	<a href=&#39;?page=Annotation&feature=fig|762376.5.peg.5167&#39; target=_blank>fig|762376.5.peg.5167</a>	yes
A and B	Phosphate starvation-inducible protein PhoH, predicted ATPase	CBSS-56780.10.peg.1536	no subcategory	Clustering-based subsystems	<a href=&#39;?page=Annotation&feature=fig|85698.109.peg.4630&#39; target=_blank>fig|85698.109.peg.4630</a>, <a href=&#39;?page=Annotation&feature=fig|85698.109.peg.4630&#39; target=_blank>fig|85698.109.peg.4630</a>	yes	<a href=&#39;?page=Annotation&feature=fig|762376.5.peg.5166&#39; target=_blank>fig|762376.5.peg.5166</a>	yes
A and B	Cell division protein FtsH (EC 3.4.24.-)	Cell division-ribosomal stress proteins cluster	no subcategory	Clustering-based subsystems	<a href=&#39;?page=Annotation&feature=fig|85698.109.peg.5049&#39; target=_blank>fig|85698.109.peg.5049</a>	yes	<a href=&#39;?page=Annotation&feature=fig|762376.5.peg.4982&#39; target=_blank>fig|762376.5.peg.4982</a>	yes
A and B	Peptidyl-tRNA hydrolase (EC 3.1.1.29)	Cell division-ribosomal stress proteins cluster	no subcategory	Clustering-based subsystems	<a href=&#39;?page=Annotation&feature=fig|85698.109.peg.3080&#39; target=_blank>fig|85698.109.peg.3080</a>	yes	<a href=&#39;?page=Annotation&feature=fig|762376.5.peg.5592&#39; target=_blank>fig|762376.5.peg.5592</a>	yes
A and B	Ribosome-associated heat shock protein implicated in the recycling of the 50S subunit (S4 paralog)	Cell division-ribosomal stress proteins cluster	no subcategory	Clustering-based subsystems	<a href=&#39;?page=Annotation&feature=fig|85698.109.peg.2381&#39; target=_blank>fig|85698.109.peg.2381</a>	yes	<a href=&#39;?page=Annotation&feature=fig|762376.5.peg.4294&#39; target=_blank>fig|762376.5.peg.4294</a>	yes
A and B	SSU ribosomal protein S1p	Cell division-ribosomal stress proteins cluster	no subcategory	Clustering-based subsystems	<a href=&#39;?page=Annotation&feature=fig|85698.109.peg.4940&#39; target=_blank>fig|85698.109.peg.4940</a>	yes	<a href=&#39;?page=Annotation&feature=fig|762376.5.peg.1714&#39; target=_blank>fig|762376.5.peg.1714</a>	yes
A and B	Transcription-repair coupling factor	Cell division-ribosomal stress proteins cluster	no subcategory	Clustering-based subsystems	<a href=&#39;?page=Annotation&feature=fig|85698.109.peg.2227&#39; target=_blank>fig|85698.109.peg.2227</a>, <a href=&#39;?page=Annotation&feature=fig|85698.109.peg.2228&#39; target=_blank>fig|85698.109.peg.2228</a>	yes	<a href=&#39;?page=Annotation&feature=fig|762376.5.peg.1472&#39; target=_blank>fig|762376.5.peg.1472</a>	yes
A and B	tRNA(Ile)-lysidine synthetase (EC 6.3.4.19)	Cell division-ribosomal stress proteins cluster	no subcategory	Clustering-based subsystems	<a href=&#39;?page=Annotation&feature=fig|85698.109.peg.40&#39; target=_blank>fig|85698.109.peg.40</a>	yes	<a href=&#39;?page=Annotation&feature=fig|762376.5.peg.4547&#39; target=_blank>fig|762376.5.peg.4547</a>	yes
A and B	Allophanate hydrolase 2 subunit 1 (EC 3.5.1.54)	EC699-706	no subcategory	Clustering-based subsystems	<a href=&#39;?page=Annotation&feature=fig|85698.109.peg.1166&#39; target=_blank>fig|85698.109.peg.1166</a>	yes	<a href=&#39;?page=Annotation&feature=fig|762376.5.peg.485&#39; target=_blank>fig|762376.5.peg.485</a>, <a href=&#39;?page=Annotation&feature=fig|762376.5.peg.4920&#39; target=_blank>fig|762376.5.peg.4920</a>	yes
A and B	Allophanate hydrolase 2 subunit 2 (EC 3.5.1.54)	EC699-706	no subcategory	Clustering-based subsystems	<a href=&#39;?page=Annotation&feature=fig|85698.109.peg.1522&#39; target=_blank>fig|85698.109.peg.1522</a>	yes	<a href=&#39;?page=Annotation&feature=fig|762376.5.peg.484&#39; target=_blank>fig|762376.5.peg.484</a>, <a href=&#39;?page=Annotation&feature=fig|762376.5.peg.4921&#39; target=_blank>fig|762376.5.peg.4921</a>	yes
A and B	Deoxyribodipyrimidine photolyase (EC 4.1.99.3)	EC699-706	no subcategory	Clustering-based subsystems	<a href=&#39;?page=Annotation&feature=fig|85698.109.peg.214&#39; target=_blank>fig|85698.109.peg.214</a>	yes	<a href=&#39;?page=Annotation&feature=fig|762376.5.peg.2884&#39; target=_blank>fig|762376.5.peg.2884</a>	yes
A and B	Lactam utilization protein LamB	EC699-706	no subcategory	Clustering-based subsystems	<a href=&#39;?page=Annotation&feature=fig|85698.109.peg.4091&#39; target=_blank>fig|85698.109.peg.4091</a>	yes	<a href=&#39;?page=Annotation&feature=fig|762376.5.peg.483&#39; target=_blank>fig|762376.5.peg.483</a>, <a href=&#39;?page=Annotation&feature=fig|762376.5.peg.4917&#39; target=_blank>fig|762376.5.peg.4917</a>	yes
A and B	3-hydroxyacyl-[acyl-carrier-protein] dehydratase, FabZ form (EC 4.2.1.59)	Llipid A biosynthesis cluster	no subcategory	Clustering-based subsystems	<a href=&#39;?page=Annotation&feature=fig|85698.109.peg.4706&#39; target=_blank>fig|85698.109.peg.4706</a>	yes	<a href=&#39;?page=Annotation&feature=fig|762376.5.peg.2823&#39; target=_blank>fig|762376.5.peg.2823</a>	yes
A and B	Acyl-[acyl-carrier-protein]--UDP-N-acetylglucosamine O-acyltransferase (EC 2.3.1.129)	Llipid A biosynthesis cluster	no subcategory	Clustering-based subsystems	<a href=&#39;?page=Annotation&feature=fig|85698.109.peg.4707&#39; target=_blank>fig|85698.109.peg.4707</a>	yes	<a href=&#39;?page=Annotation&feature=fig|762376.5.peg.2824&#39; target=_blank>fig|762376.5.peg.2824</a>	yes
A and B	FIG053235: Diacylglucosamine hydrolase like	Llipid A biosynthesis cluster	no subcategory	Clustering-based subsystems	<a href=&#39;?page=Annotation&feature=fig|85698.109.peg.4078&#39; target=_blank>fig|85698.109.peg.4078</a>	yes	<a href=&#39;?page=Annotation&feature=fig|762376.5.peg.2117&#39; target=_blank>fig|762376.5.peg.2117</a>	yes
A and B	Lipid-A-disaccharide synthase (EC 2.4.1.182)	Llipid A biosynthesis cluster	no subcategory	Clustering-based subsystems	<a href=&#39;?page=Annotation&feature=fig|85698.109.peg.2722&#39; target=_blank>fig|85698.109.peg.2722</a>	yes	<a href=&#39;?page=Annotation&feature=fig|762376.5.peg.2825&#39; target=_blank>fig|762376.5.peg.2825</a>	yes
A and B	Outer membrane protein H precursor	Llipid A biosynthesis cluster	no subcategory	Clustering-based subsystems	<a href=&#39;?page=Annotation&feature=fig|85698.109.peg.4704&#39; target=_blank>fig|85698.109.peg.4704</a>	yes	<a href=&#39;?page=Annotation&feature=fig|762376.5.peg.2821&#39; target=_blank>fig|762376.5.peg.2821</a>	yes
A and B	Outer membrane protein assembly factor YaeT precursor	Llipid A biosynthesis cluster	no subcategory	Clustering-based subsystems	<a href=&#39;?page=Annotation&feature=fig|85698.109.peg.2982&#39; target=_blank>fig|85698.109.peg.2982</a>, <a href=&#39;?page=Annotation&feature=fig|85698.109.peg.3814&#39; target=_blank>fig|85698.109.peg.3814</a>, <a href=&#39;?page=Annotation&feature=fig|85698.109.peg.4647&#39; target=_blank>fig|85698.109.peg.4647</a>, <a href=&#39;?page=Annotation&feature=fig|85698.109.peg.5359&#39; target=_b…	yes	<a href=&#39;?page=Annotation&feature=fig|762376.5.peg.2820&#39; target=_blank>fig|762376.5.peg.2820</a>	yes
A and B	UDP-2,3-diacylglucosamine diphosphatase (EC 3.6.1.54)	Llipid A biosynthesis cluster	no subcategory	Clustering-based subsystems	<a href=&#39;?page=Annotation&feature=fig|85698.109.peg.5808&#39; target=_blank>fig|85698.109.peg.5808</a>	yes	<a href=&#39;?page=Annotation&feature=fig|762376.5.peg.4554&#39; target=_blank>fig|762376.5.peg.4554</a>	yes
A and B	UDP-3-O-[3-hydroxymyristoyl] glucosamine N-acyltransferase (EC 2.3.1.-)	Llipid A biosynthesis cluster	no subcategory	Clustering-based subsystems	<a href=&#39;?page=Annotation&feature=fig|85698.109.peg.4705&#39; target=_blank>fig|85698.109.peg.4705</a>	yes	<a href=&#39;?page=Annotation&feature=fig|762376.5.peg.2822&#39; target=_blank>fig|762376.5.peg.2822</a>, <a href=&#39;?page=Annotation&feature=fig|762376.5.peg.6300&#39; target=_blank>fig|762376.5.peg.6300</a>	yes
A and B	FIG000325: clustered with transcription termination protein NusA	NusA-TFII Cluster	no subcategory	Clustering-based subsystems	<a href=&#39;?page=Annotation&feature=fig|85698.109.peg.3260&#39; target=_blank>fig|85698.109.peg.3260</a>	yes	<a href=&#39;?page=Annotation&feature=fig|762376.5.peg.1784&#39; target=_blank>fig|762376.5.peg.1784</a>	yes
A and B	Ribosome-binding factor A	NusA-TFII Cluster	no subcategory	Clustering-based subsystems	<a href=&#39;?page=Annotation&feature=fig|85698.109.peg.3765&#39; target=_blank>fig|85698.109.peg.3765</a>	yes	<a href=&#39;?page=Annotation&feature=fig|762376.5.peg.1787&#39; target=_blank>fig|762376.5.peg.1787</a>	yes
A and B	Transcription termination protein NusA	NusA-TFII Cluster	no subcategory	Clustering-based subsystems	<a href=&#39;?page=Annotation&feature=fig|85698.109.peg.3259&#39; target=_blank>fig|85698.109.peg.3259</a>	yes	<a href=&#39;?page=Annotation&feature=fig|762376.5.peg.1785&#39; target=_blank>fig|762376.5.peg.1785</a>	yes
A and B	Translation initiation factor 2	NusA-TFII Cluster	no subcategory	Clustering-based subsystems	<a href=&#39;?page=Annotation&feature=fig|85698.109.peg.3764&#39; target=_blank>fig|85698.109.peg.3764</a>	yes	<a href=&#39;?page=Annotation&feature=fig|762376.5.peg.1786&#39; target=_blank>fig|762376.5.peg.1786</a>	yes
A and B	LysR-family transcriptional regulator clustered with PA0057	PA0057 cluster	no subcategory	Clustering-based subsystems	<a href=&#39;?page=Annotation&feature=fig|85698.109.peg.2070&#39; target=_blank>fig|85698.109.peg.2070</a>, <a href=&#39;?page=Annotation&feature=fig|85698.109.peg.2071&#39; target=_blank>fig|85698.109.peg.2071</a>	yes	<a href=&#39;?page=Annotation&feature=fig|762376.5.peg.1781&#39; target=_blank>fig|762376.5.peg.1781</a>	yes
A and B	Thioredoxin-like protein clustered with PA0057	PA0057 cluster	no subcategory	Clustering-based subsystems	<a href=&#39;?page=Annotation&feature=fig|85698.109.peg.5186&#39; target=_blank>fig|85698.109.peg.5186</a>	yes	<a href=&#39;?page=Annotation&feature=fig|762376.5.peg.5103&#39; target=_blank>fig|762376.5.peg.5103</a>	yes
A and B	Heme-regulated cyclic AMP phosphodiesterase (EC 3.1.4.-)	Putative hemin transporter	no subcategory	Clustering-based subsystems	<a href=&#39;?page=Annotation&feature=fig|85698.109.peg.2236&#39; target=_blank>fig|85698.109.peg.2236</a>, <a href=&#39;?page=Annotation&feature=fig|85698.109.peg.5764&#39; target=_blank>fig|85698.109.peg.5764</a>	yes	<a href=&#39;?page=Annotation&feature=fig|762376.5.peg.587&#39; target=_blank>fig|762376.5.peg.587</a>	yes
A and B	Hemin ABC transporter, permease protein	Putative hemin transporter	no subcategory	Clustering-based subsystems	<a href=&#39;?page=Annotation&feature=fig|85698.109.peg.4411&#39; target=_blank>fig|85698.109.peg.4411</a>	yes	<a href=&#39;?page=Annotation&feature=fig|762376.5.peg.5252&#39; target=_blank>fig|762376.5.peg.5252</a>	yes
A and B	Putative Heme-regulated two-component response regulator	Putative hemin transporter	no subcategory	Clustering-based subsystems	<a href=&#39;?page=Annotation&feature=fig|85698.109.peg.984&#39; target=_blank>fig|85698.109.peg.984</a>, <a href=&#39;?page=Annotation&feature=fig|85698.109.peg.985&#39; target=_blank>fig|85698.109.peg.985</a>	yes	<a href=&#39;?page=Annotation&feature=fig|762376.5.peg.1858&#39; target=_blank>fig|762376.5.peg.1858</a>	yes
A and B	Putative hemin-binding lipoprotein	Putative hemin transporter	no subcategory	Clustering-based subsystems	<a href=&#39;?page=Annotation&feature=fig|85698.109.peg.1743&#39; target=_blank>fig|85698.109.peg.1743</a>, <a href=&#39;?page=Annotation&feature=fig|85698.109.peg.2523&#39; target=_blank>fig|85698.109.peg.2523</a>, <a href=&#39;?page=Annotation&feature=fig|85698.109.peg.2598&#39; target=_blank>fig|85698.109.peg.2598</a>, <a href=&#39;?page=Annotation&feature=fig|85698.109.peg.2648&#39; target=_b…	yes	<a href=&#39;?page=Annotation&feature=fig|762376.5.peg.1210&#39; target=_blank>fig|762376.5.peg.1210</a>, <a href=&#39;?page=Annotation&feature=fig|762376.5.peg.1307&#39; target=_blank>fig|762376.5.peg.1307</a>, <a href=&#39;?page=Annotation&feature=fig|762376.5.peg.1417&#39; target=_blank>fig|762376.5.peg.1417</a>, <a href=&#39;?page=Annotation&feature=fig|762376.5.peg.5635&#39; target=_blank>fi…	yes
A and B	Chromosome (plasmid) partitioning protein ParA	RNA modification and chromosome partitioning cluster	no subcategory	Clustering-based subsystems	<a href=&#39;?page=Annotation&feature=fig|85698.109.peg.526&#39; target=_blank>fig|85698.109.peg.526</a>, <a href=&#39;?page=Annotation&feature=fig|85698.109.peg.1975&#39; target=_blank>fig|85698.109.peg.1975</a>, <a href=&#39;?page=Annotation&feature=fig|85698.109.peg.2681&#39; target=_blank>fig|85698.109.peg.2681</a>, <a href=&#39;?page=Annotation&feature=fig|85698.109.peg.3694&#39; target=_bla…	yes	<a href=&#39;?page=Annotation&feature=fig|762376.5.peg.6503&#39; target=_blank>fig|762376.5.peg.6503</a>, <a href=&#39;?page=Annotation&feature=fig|762376.5.peg.6615&#39; target=_blank>fig|762376.5.peg.6615</a>	yes
A and B	Chromosome (plasmid) partitioning protein ParB	RNA modification and chromosome partitioning cluster	no subcategory	Clustering-based subsystems	<a href=&#39;?page=Annotation&feature=fig|85698.109.peg.525&#39; target=_blank>fig|85698.109.peg.525</a>, <a href=&#39;?page=Annotation&feature=fig|85698.109.peg.2683&#39; target=_blank>fig|85698.109.peg.2683</a>, <a href=&#39;?page=Annotation&feature=fig|85698.109.peg.3695&#39; target=_blank>fig|85698.109.peg.3695</a>	yes	<a href=&#39;?page=Annotation&feature=fig|762376.5.peg.6501&#39; target=_blank>fig|762376.5.peg.6501</a>, <a href=&#39;?page=Annotation&feature=fig|762376.5.peg.6614&#39; target=_blank>fig|762376.5.peg.6614</a>	yes
A and B	GTPase and tRNA-U34 5-formylation enzyme TrmE	RNA modification and chromosome partitioning cluster	no subcategory	Clustering-based subsystems	<a href=&#39;?page=Annotation&feature=fig|85698.109.peg.1671&#39; target=_blank>fig|85698.109.peg.1671</a>	yes	<a href=&#39;?page=Annotation&feature=fig|762376.5.peg.6519&#39; target=_blank>fig|762376.5.peg.6519</a>	yes
A and B	rRNA small subunit 7-methylguanosine (m7G) methyltransferase GidB	RNA modification and chromosome partitioning cluster	no subcategory	Clustering-based subsystems	<a href=&#39;?page=Annotation&feature=fig|85698.109.peg.2680&#39; target=_blank>fig|85698.109.peg.2680</a>	yes	<a href=&#39;?page=Annotation&feature=fig|762376.5.peg.6504&#39; target=_blank>fig|762376.5.peg.6504</a>	yes
A and B	tRNA uridine 5-carboxymethylaminomethyl modification enzyme GidA	RNA modification and chromosome partitioning cluster	no subcategory	Clustering-based subsystems	<a href=&#39;?page=Annotation&feature=fig|85698.109.peg.2679&#39; target=_blank>fig|85698.109.peg.2679</a>	yes	<a href=&#39;?page=Annotation&feature=fig|762376.5.peg.6505&#39; target=_blank>fig|762376.5.peg.6505</a>	yes
A and B	ATP-dependent Clp protease ATP-binding subunit ClpA	Ribosome recycling related cluster	no subcategory	Clustering-based subsystems	<a href=&#39;?page=Annotation&feature=fig|85698.109.peg.2919&#39; target=_blank>fig|85698.109.peg.2919</a>	yes	<a href=&#39;?page=Annotation&feature=fig|762376.5.peg.4135&#39; target=_blank>fig|762376.5.peg.4135</a>	yes
A and B	Ribosome recycling factor	Ribosome recycling related cluster	no subcategory	Clustering-based subsystems	<a href=&#39;?page=Annotation&feature=fig|85698.109.peg.426&#39; target=_blank>fig|85698.109.peg.426</a>	yes	<a href=&#39;?page=Annotation&feature=fig|762376.5.peg.2815&#39; target=_blank>fig|762376.5.peg.2815</a>	yes
A and B	SSU ribosomal protein S2p (SAe)	Ribosome recycling related cluster	no subcategory	Clustering-based subsystems	<a href=&#39;?page=Annotation&feature=fig|85698.109.peg.423&#39; target=_blank>fig|85698.109.peg.423</a>	yes	<a href=&#39;?page=Annotation&feature=fig|762376.5.peg.2812&#39; target=_blank>fig|762376.5.peg.2812</a>	yes
A and B	Translation elongation factor Ts	Ribosome recycling related cluster	no subcategory	Clustering-based subsystems	<a href=&#39;?page=Annotation&feature=fig|85698.109.peg.424&#39; target=_blank>fig|85698.109.peg.424</a>	yes	<a href=&#39;?page=Annotation&feature=fig|762376.5.peg.2813&#39; target=_blank>fig|762376.5.peg.2813</a>	yes
A and B	Uridine monophosphate kinase (EC 2.7.4.22)	Ribosome recycling related cluster	no subcategory	Clustering-based subsystems	<a href=&#39;?page=Annotation&feature=fig|85698.109.peg.425&#39; target=_blank>fig|85698.109.peg.425</a>	yes	<a href=&#39;?page=Annotation&feature=fig|762376.5.peg.2814&#39; target=_blank>fig|762376.5.peg.2814</a>	yes
A	FIG004684: SpoVR-like protein	CBSS-188.1.peg.6720	no subcategory	Clustering-based subsystems	<a href=&#39;?page=Annotation&feature=fig|85698.109.peg.3852&#39; target=_blank>fig|85698.109.peg.3852</a>	yes	<input type=&#39;button&#39; class=&#39;button&#39; value=&#39;find&#39; onclick=&#39;window.open("?page=SearchGene&fr=FIG004684: SpoVR-like protein&organism=762376.5&subsystem=CBSS-188.1.peg.6720&template_gene=fig|85698.109.peg.3852");&#39;>	no
A	Outer membrane protein/protective antigen OMA87	CBSS-251221.1.peg.1863	no subcategory	Clustering-based subsystems	<a href=&#39;?page=Annotation&feature=fig|85698.109.peg.2481&#39; target=_blank>fig|85698.109.peg.2481</a>	yes	<input type=&#39;button&#39; class=&#39;button&#39; value=&#39;find&#39; onclick=&#39;window.open("?page=SearchGene&fr=Outer membrane protein/protective antigen OMA87&organism=762376.5&subsystem=CBSS-251221.1.peg.1863&template_gene=fig|85698.109.peg.2481");&#39;>	no
A	FIG003847: Oxidoreductase (flavoprotein)	CBSS-269482.4.peg.5018	no subcategory	Clustering-based subsystems	<a href=&#39;?page=Annotation&feature=fig|85698.109.peg.1021&#39; target=_blank>fig|85698.109.peg.1021</a>	yes	<input type=&#39;button&#39; class=&#39;button&#39; value=&#39;find&#39; onclick=&#39;window.open("?page=SearchGene&fr=FIG003847: Oxidoreductase (flavoprotein)&organism=762376.5&subsystem=CBSS-269482.4.peg.5018&template_gene=fig|85698.109.peg.1021");&#39;>	no
A	FIG056164: rhomboid family serine protease	Peptidyl-prolyl cis-trans isomerase containing cluster	no subcategory	Clustering-based subsystems	<a href=&#39;?page=Annotation&feature=fig|85698.109.peg.1271&#39; target=_blank>fig|85698.109.peg.1271</a>	yes	<input type=&#39;button&#39; class=&#39;button&#39; value=&#39;find&#39; onclick=&#39;window.open("?page=SearchGene&fr=FIG056164: rhomboid family serine protease&organism=762376.5&subsystem=Peptidyl-prolyl_cis-trans_isomerase_containing_cluster&template_gene=fig|85698.109.peg.1271");&#39;>	no
A	Putative cytoplasmic protein USSDB7A	USS-DB-7	no subcategory	Clustering-based subsystems	<a href=&#39;?page=Annotation&feature=fig|85698.109.peg.497&#39; target=_blank>fig|85698.109.peg.497</a>, <a href=&#39;?page=Annotation&feature=fig|85698.109.peg.5923&#39; target=_blank>fig|85698.109.peg.5923</a>	yes	<input type=&#39;button&#39; class=&#39;button&#39; value=&#39;find&#39; onclick=&#39;window.open("?page=SearchGene&fr=Putative cytoplasmic protein USSDB7A&organism=762376.5&subsystem=USS-DB-7&template_gene=fig|85698.109.peg.497");&#39;>	no
B	BatA (Bacteroides aerotolerance operon)	Aerotolerance operon in Bacteroides and potentially orthologous operons in other organisms	no subcategory	Clustering-based subsystems	<input type=&#39;button&#39; value=&#39;find&#39; onclick=&#39;window.open("?page=SearchGene&fr=BatA (Bacteroides aerotolerance operon)&organism=85698.109&subsystem=Aerotolerance_operon_in_Bacteroides_and_potentially_orthologous_operons_in_other_organisms&template_gene=fig|762376.5.peg.3240");&#39;>	no	<a href=&#39;?page=Annotation&feature=fig|762376.5.peg.3240&#39; target=_blank>fig|762376.5.peg.3240</a>	yes
B	TPR domain protein in aerotolerance operon	Aerotolerance operon in Bacteroides and potentially orthologous operons in other organisms	no subcategory	Clustering-based subsystems	<input type=&#39;button&#39; value=&#39;find&#39; onclick=&#39;window.open("?page=SearchGene&fr=TPR domain protein in aerotolerance operon&organism=85698.109&subsystem=Aerotolerance_operon_in_Bacteroides_and_potentially_orthologous_operons_in_other_organisms&template_gene=fig|762376.5.peg.3239");&#39;>	no	<a href=&#39;?page=Annotation&feature=fig|762376.5.peg.3239&#39; target=_blank>fig|762376.5.peg.3239</a>	yes
B	Cell division protein BolA	Bacterial Cell Division	no subcategory	Clustering-based subsystems	<input type=&#39;button&#39; value=&#39;find&#39; onclick=&#39;window.open("?page=SearchGene&fr=Cell division protein BolA&organism=85698.109&subsystem=Bacterial_Cell_Division&template_gene=fig|762376.5.peg.1492");&#39;>	no	<a href=&#39;?page=Annotation&feature=fig|762376.5.peg.1492&#39; target=_blank>fig|762376.5.peg.1492</a>	yes
B	Cell division protein DivIC (FtsB), stabilizes FtsL against RasP cleavage	Bacterial Cell Division	no subcategory	Clustering-based subsystems	<input type=&#39;button&#39; value=&#39;find&#39; onclick=&#39;window.open("?page=SearchGene&fr=Cell division protein DivIC (FtsB), stabilizes FtsL against RasP cleavage&organism=85698.109&subsystem=Bacterial_Cell_Division&template_gene=fig|762376.5.peg.1609");&#39;>	no	<a href=&#39;?page=Annotation&feature=fig|762376.5.peg.1609&#39; target=_blank>fig|762376.5.peg.1609</a>	yes
B	Cell division protein FtsX	Bacterial Cell Division	no subcategory	Clustering-based subsystems	<input type=&#39;button&#39; value=&#39;find&#39; onclick=&#39;window.open("?page=SearchGene&fr=Cell division protein FtsX&organism=85698.109&subsystem=Bacterial_Cell_Division&template_gene=fig|762376.5.peg.5929");&#39;>	no	<a href=&#39;?page=Annotation&feature=fig|762376.5.peg.5929&#39; target=_blank>fig|762376.5.peg.5929</a>	yes
B	Alpha-1,3-N-acetylgalactosamine transferase PglA (EC 2.4.1.-)	CBSS-296591.1.peg.2330	no subcategory	Clustering-based subsystems	<input type=&#39;button&#39; value=&#39;find&#39; onclick=&#39;window.open("?page=SearchGene&fr=Alpha-1,3-N-acetylgalactosamine transferase PglA (EC 2.4.1.-)&organism=85698.109&subsystem=CBSS-296591.1.peg.2330&template_gene=fig|762376.5.peg.5616");&#39;>	no	<a href=&#39;?page=Annotation&feature=fig|762376.5.peg.5616&#39; target=_blank>fig|762376.5.peg.5616</a>	yes
B	Lipid carrier : UDP-N-acetylgalactosaminyltransferase (EC 2.4.1.-)	CBSS-296591.1.peg.2330	no subcategory	Clustering-based subsystems	<input type=&#39;button&#39; value=&#39;find&#39; onclick=&#39;window.open("?page=SearchGene&fr=Lipid carrier : UDP-N-acetylgalactosaminyltransferase (EC 2.4.1.-)&organism=85698.109&subsystem=CBSS-296591.1.peg.2330&template_gene=fig|762376.5.peg.5616");&#39;>	no	<a href=&#39;?page=Annotation&feature=fig|762376.5.peg.5616&#39; target=_blank>fig|762376.5.peg.5616</a>	yes
[truncated: 1,439 more rows]
